# Supplementary material for: On simulated annealing phase transitions in phylogeny reconstruction
Source: Mol Phylogenet Evol. 2016 Aug;101:46–55. doi: 10.1016/j.ympev.2016.05.001 (PMC4912009; doi:10.1016/j.ympev.2016.05.001)
Supplement: Supplementary data 3 [file mmc3.zip › matrices/walstrom.sitta.1.phy]

168 3897
1dhb52001 ---------- ---------- ---------- ---------- ----------
          ---------- ---------- ---------- ---------- ----------
          ---------- ---------- ---------- ---------- ----------
          ---------- ---------- ---------- ---------- ----------
          ---------- ---------- ---------- ---------- ----------
          ---------- ---------- ---------- ---------- ----------
          ---------- ---------- ---------- ---------- ----------
          ---------- ---------- ---------- ---------- ----------
          ---------- ---------- ---------- ---------- ----------
          ---------- ---------- ---------- ---------- ----------
          ---------- ---------- ---------- ---------- ----------
          ---------- ---------- ---------- ---------- ----------
          ---------- ---------- ---------- ---------- ----------
          ---------- ---------- ---------- ---------- ----------
          ---------- ---------- ---------- ---------- ----------
          ---------- ---------- ---------- ---------- ----------
          ---------- ---------- ---------- ---------- ----------
          ---------- ---------- ---------- ---------- ----------
          ---------- ---------- ---------- ---------- ----------
          ---------- ---------- ---------- ---------- ----------
          ---------- ---------- ---------- ---------- ----------
          ---------- ---------- ---------- ---------- ----------
          ---------- ---------- ---------- ---------- ----------
          ---------- ---------- ---------- ---------- ----------
          ---------- ---------- ---------- ---------- ----------
          ---------- ---------- ---------- ---------- ----------
          ---------- ---------- ---------- ---------- ----------
          ---------- ---------- ---------- ---------- ----------
          ---------- ---------- ---------- ---------- ----------
          ---------- ---------- ---------- ---------- ----------
          ---------- ---------- ---------- ---------- ----------
          ---------- ---------- ---------- ---------- ----------
          ---------- ---------- ---------- ---------- ----------
          ---------- ---------- ---------- ---------- ----------
          ---------- ---------- ---------- ---------- ----------
          ---------- ---------- ---------- ---------- ----------
          ---------- ---------- ---------- ---------- ----------
          ---------- ---------- ---------- ---------- ----------
          ---------- ---------- ---------- ---------- ----------
          ---------- ---------- ---------- ---------- ----------
          ---------- ---------- ---------- ---------- ----------
          ---------- ---------- ---------- ---------- ----------
          ---------- ---------- ---------- ---------- ----------
          ---------- ---------- ---------- ---------- ----------
          ---------- ---------- ---------- ---------- ----------
          ---------- ---------- ---------- ---------- ----------
          ---------- ---------- ---------- ---------- ----------
          ---------- ---------- ---------- ---------- ----------
          ---------- ---------- ---------- ---------- ----------
          ---------- ---------- ---------- ---------- ----------
          ---------- ---------- ---------- ---------- ----------
          ---------- ---------- ---------- ---------- ----------
          ---------- ---------- ---------- ---------- ----------
          ---------- ---------- ---------- ---------- ----------
          ---------- ---------- -----ATGAA CCCCCAAGCA AAACTAATCT
          TCACCACTAG CCTACTCCTG GGAACCACCA TTACAATCTC AAGCAACCAC
          TGAATCCTAG CTTGAACAGG CCTAGAAATC AACACTCTAG CCATTCTCCC
          CCTAATCTCA AAATCACACC ACCCCCGCGC CGTCGAAGCC GCAACCAAGT
          ACTTTCTAGT ACAAGCAGCA GCCTCAGCCT TACTCCTATT CTCGAGCATG
          ACCAATGCCT GGTACACAGG ACAATGAGAT ATTACCCAAC TAACACACCC
          CACCTCATGC TTAATTCTTA CCTCAGCCAT TGCAATCAAA TTAGGCCTAG
          TACCATTCCA CTTCTGATTC CCAGAAGTAC TTCAGGGCTC CCCACTCACC
          ACAGGCCTCC TACTATCAAA GGCAATAAAA TTCCCACCAA TTACATTACT
          ATTCATGACC TCTCAATCAT TAAATTCAAC CCTGCTAACT ACTATGGCCA
          TCCTATCCGC AGCCTTAGGA GGATGAATAG GCCTAAACCA AACACAAACC
          CGAAAGATCC TAGCCTTTTC CTCCATCTCT CACCTAGGCT GAATAGCCAT
          TATCATCACA TACAGCCCAA AACTCGCCCT ATTAAACTTC TACCTATATA
          CTCTCATAAC CGCAGCCGTA TTCCTCACCA TAGACTCAAT AAAAGTCCTT
          AAACTATCTA CCCTAATAAC CTCATGAACA AAATCACCAG CACTAAGCAC
          AACCCTACTG CTGACACTTC TATCTCTAGC AGGCCTCCCC CCTCTAACAG
          GATTCCTCCC AAAATGACTC ATTATTCAAG AACTAACCAA ACAAGAAATA
          CCTCTAATAG CAACAGCGAT CTCATTACTG TCCCTACTAA GCCTATTTTT
          CTACCTACGT CTAGCATACT GCTCGACAAT TACACTTCCC CCACACACTA
          CAAACCACAT AAAACGATGG CACACCCACA AACCCGTTAA CACCCAAATC
          GCCATCCTAA CTACCTTGTC CATCATACTC CTCCCCATCT CCCCCATCAT
          CCTCACTATC ATGTAA---- ---------- ---------- ----------
          ---------- ---------- ---------- ---------- ----------
          ---------- ---------- ---------- ---------- -------
1dhb52002 ACAGAGCAGG AGGAAGCCAA ACCCTCTGCA GAGCCCCCAG AGCCCCCCTG
          GGAGCAAGAC TGGGAGTTAG GGCTAGCTCA GCAGGGTCTC CATGGGCAGA
          ACTCCTCCTG GAGGGGCTGT TACAGAGCAG AACAGCACCA AGCTGACTTT
          GAAAACAAGA ACTTCTTTAC ACCCACGTGG CACCCACAGC TCCCTCTTCC
          TGGTGAATGC AAACTAATGA TACATCTTCT CTCTCTGTTA CCTCATTTTC
          TGCGAGCCGG GCACGGCTGT AACTTCCAGG ATCGAGCAAA GGAGCGGCGC
          AGGCACATCC CTCCCGCACG GACCCAGCCG CGCATCCCTC CATTCCGGGA
          GCCGCACCGC CGCAGCCGGG CTGGAAGAGG TCAGTGCATC CTCCTCCTCG
          CTCCCCCTTC ACAGCGCTCT GTCCAGCTCG GGACGGGGGT TCATTTTGAG
          AGGAGCCACG CATATCAGGA GAAGAAGGGT ATAAAACCAT GAACTGATCT
          GGGTAAACTG CACGCCTCTG GTGGAACAGG AGATTCCCCG GCCGCCCAGT
          GCTGTTTGCT TATTACCGCT TGCTTAATAA AATAATTTTC TTGATTGGCT
          TGACTGTGTC GGATTTAATT AGACAGCTAA CCTATAAACC AACAAGTCTC
          TGAATAGAGC TGCTCTGGAT TGCAAAAGTG GAGGGGGGAA CTGAAACGAA
          ATTTCCCCTT CCCCCCCGAC AAGCACAGGT TTAAAGGAAA AGAGGAAAAA
          ACCCAACGCC CCAAGAAGAA AGAGCGAAAC TTGAATTAAG CCCTTGCTAC
          CCCTCACCCG CCCGGCCGAG AGGGACT-TG CACTGCCGCC CCGACCCGGT
          TCTGCGGCCG TGGGAACCGG AGCCGAGCCT CGGCGGACAG AGTTCGGTCC
          CCGCTGGATG CGGCGGGGAC CGGGCGGTCG GCGCCCATGC ACTTTCGGGG
          CAAGGAGCAA ACTGCATCTC AGCGCTTCCC AGCTGTTGTT TGGTGTGCTG
          GGCAATACTG TCAATGAATA AAA-CACTAA AGAGTAAGAT AACTTTAGCC
          ATA-GCTGAA GACAAAGATT AAGGAATTGA CTTCATCAGG GAGGATCTTC
          ACCATCATTA ATGGTTTTGC ACAGAAAAAG TCACTGGGAA GAGCAATAGT
          ATTCATCAAT ACCCAATACA TGCTATTTAA AAAACCCAAA CCCTACATCC
          ATAATGCAAA TCCCTTCAAA TTACTGAAAA CCACTTCCTC AAAAAGTGGA
          TACAAAATAT ACCTTTCCTT TAAAAAGATG AAAAAAAGCA TTTCAGTTCA
          TACTTGAGTG GCTTATACAT AAGCGAGGAT CAAGGATAAA TATGGAGCCT
          TCCTGGGAAG TATGTTCAGT TGGAGAGGGT GAAAACATGT CAGGTGATTT
          ATTTTAAATA CCTCATGTTA CAGTATTTCA TTTGATGTAA CTTTTGCATC
          ACTCAGAAGA GTTTATTTTT CAATACAACA CAATCTGGGT TTGAAAACAA
          CCTGAAATAC AAACGTATTT GGGGTCCATT AAGTAAACAA TTGTATGTTC
          TGGCATATAA GAAGCATGAA AGACAGCTGA ATTCTTCACT ATTTAGCAAA
          ACCACCTTTT ATTTTTTTTT AATATCTTTT ATGAAAATGT TATGTCATTT
          GTACCAAGTG GTTTCACAAG AAGTAGATAC TTGCAGCAAG TGACATCACA
          CCTGATTGAG CTTGTGCAAA GATATTCGTA CCAT-TTCAA AGGAAACCTC
          ACTAATTTTC TCTTACTTGA TTGTGATTTT CTGCATATAG ACACAGGTTC
          AGCCCCAACA TGACTGAAAG GGAGGCTGGG CCCCTCTCTT TGAGGGGGAG
          CAGCATTCCT GGGAATGGCA GCATTCCTGG GAATGCCTGA GGGACAGCTG
          AGGGGTGGAT GCAGCAGTGC CTGTGCTCAC CCAGGGCAGC TGCTGGGCGA
          ACAGGCCTCC TGCTTCTTGG GAGCATGCTG GGGGCTTGAC AGGACCCCCA
          TGCTCCCAAA AAGCCTCTGT CAGCTCTCCT GCCCTGAAAC AGAGCTTGGA
          GGGAGGTTTG GCCTGTGTCA GCTCCCTCTT TCTGTCTGTC CAAAGGAACG
          ACTGCCCTTT ATCTCTTCCT GGGGATGCAC CCCGACCTGA GCAGCAATCA
          GTTATTTGCA AACTTTCACA ATCTCTTTTT TACGTGTGCA GCCAAGCATA
          TGTAAACTCA TGTCGTTAAT AATAATCATT TAGCAAAAAG AAAACATAGT
          ACTACTAAAG TAAATNNNTT TTTTTCCTTG AAATTTGAGG TCACAGCATT
          TAAATAAATG TGGTTTAGTT TGTTTTTCTT TATATGATTC TGATAATCAG
          AAATATACAT TTAAGAGCAT AGCTGTTTAT TCTAGTTTAT TCTGGTCACA
          CAAATGGTTA ATGTTTAAAT AATGACTGCA CATGCTTGGG AGGGCAGAGA
          GCAAGTACAG ATTGTCAGAT TGAACAGATT GAATTACAGA TTGAAATTTT
          TGGATAATAC ATAGTGGACA TGATGCAGTT CACAGACTGC TGACCACTGG
          CCTTATTTGC TGTGCGTGGC CCAGGCTGAG CTCTGGAGGC AGGATTACTC
          ATTTCCTCTC AGACCTGCTC CCCACGCTCA TTACTCAGGC TCTCCCTACT
          CTCTGTACTT AGATGATTTA TTTCTACAAT GTCCCTGGGA GGTGAAATAT
          TGTCCCCACA GAGGAAAAGA GAACT----- ---------- ----------
          ---------- ---------- ---------- ---------- ----------
          ---------- ---------- ---------- ---------- ----------
          ---------- ---------- ---------- ---------- ----------
          ---------- ---------- ---------- ---------- ----------
          ---------- ---------- ---------- ---------- ----------
          ---------- ---------- ---------- ---------- ----------
          ---------- ---------- ---------- ---------- ----------
          ---------- ---------- ---------- ---------- ----------
          ---------- ---------- ---------- ---------- ----------
          ---------- ---------- ---------- ---------- ----------
          ---------- ---------- ---------- ---------- ----------
          ---------- ---------- ---------- ---------- ----------
          ---------- ---------- ---------- ---------- ----------
          ---------- ---------- ---------- ---------- ----------
          ---------- ---------- ---------- ---------- ----------
          ---------- ---------- ---------- ---------- ----------
          ---------- ---------- ---------- ---------- ----------
          ---------- ---------- ---------- ---------- ----------
          ---------- ---------- ---------- ---------- ----------
          ---------- ---------- ---------- ---------- ----------
          ---------- ------GACC ATACTAAGAA AATAATGTTT TAAGATTTTC
          TGATCTCCTC ATAAACATAG CCAGCCTACA GACTTAACTG GAATAACGTA
          TCTCATTAAT TTATCCAGAG CGTCTAGCAG AGAATAAAAA TTGTTCA
1dhb52003 ACAGAGCAGG AGGAAGCCAA ACCCTCTGCA GAGCCCCCAG AGCCCCCCTG
          GGAGCAAGAC TGGGAGTTAG GGCTAGCTCA GCAGGGTCTC CATGGGCAGA
          ACTCCTCCTG GAGGGGCTGT TACAGAGCAG AACAGCACCA AGCTGACTTT
          GAAAACAAGA ACTTCTTTAC ACCCACGTGG CACCCACAGC TCCCTCTTCC
          TGGTGAATGC AAACTAATGA TACATCTTCT CTCTCTGTTA CCTCATTTTC
          TGCGAGCCGG GCACGGCTGT AACTTCCAGG ATCGAGCAAA GGAGCGGCGC
          AGGCACATCC CTCCCGCCCG GACCCAGCCG CGCATCCCTC CATTCCGGGA
          GCCGCACCGC CGCAGCCGGG CTGGAAGAGG TCAGTGCATC CTCCTCCTCG
          CTCCCCCTTC ACAGCGCTCT GTCCAGCTCG GGACGGGGGT TCATTTTG--
          ---------- ---------- ---------- ---------- ----------
          ---------- ---------- ---------- ---------- ----------
          ---------- ---------- ---------- ---------- ----------
          ---------- ---------- ---------- ---------- ----------
          ----TAGAGC TGCTCTGGAT TGCAAAAGTG GAGGGGGGAA CTGAAACGAA
          ATTTCCCCTT CCCCCCCGAC AAGCACAGGT TTAAAGGAAA AGAGGAAAAA
          ACCCAACGCC CCAAGAAGAA AGAGCGAAAC TTGAATTAAG CCCTTGCTAC
          CCCTCACCCG CCCGGCCGAG AGGGACT-TG CACTGCCGCC CCGACCCGGT
          TCTGCGGCCG TGGGAACCGG AGCCGAGCCT CGGCGGACAG AGTTCGGTCC
          CCGCTGGATG CGGCGGGGAC CGGGCGGTCG GCGCCCATGC ACTTTCGGGG
          CAAGGAGCAA ACTGCATCTC AGCGCTTCCC AGCTGTTGTT TGGTGTGCTG
          GGCAATACTG TCAATGAATA AAA-CACTAA AGAGTAAGAT AACTTTAGCC
          ATA-GCTGAA GACAAAGATT AAGGAATTGA CTTCATCAGG GAGGATCTTC
          ACCATCATTA ATGGTTTTGC ACAGAAAAAG TCACTGGGAA GAGCAATAGT
          ATTCATCAAT ACCCAATACA TGCTATTTAA AAAACCCAAA CCCTACATCC
          ATAATGCAAA TCCCTTCAAA TTACTGAAAA CCACTTCCTC AAAAAGTGGA
          TACAAAATAT ACCTTTCCTT TAAAAAGATG AAAAAAAGCA TTTCAGTTCA
          TACTTGAGTG GCTTATACAT AAGCGAGGAT CAAGGATAAA TATGGAGCCT
          TCCTGGGAAG TATGTTCAGT TGGAGAGGGT GAAAACATGT CAGGTGATTT
          ATTTTAAATA CCTCATGTTA CAGTATTTCA TTTGATGTAA CTTTTGCATC
          ACTCAGAAGA GTTTATTTTT CAATACAACA CAATCTGGGT TTGAAAACAA
          CCTGAAATAC AAACGTATTT GGGGTCCATT AAGTAAACAA TTGTATGTTC
          TGGCATATAA GAAGCATGAA AGACAGCTGA ATTCTTCACT ATTTAGCAAA
          ACCACCTTTT ATTTTTTTTT AATATCTTTT ATGAAAATGT TATGTCATTT
          GTACCAAGTG GTTTCACAAG AAGTAGATAC TTGCAGCAAG TGACATCACA
          CCTGATTGAG CTTGTGCAAA GATATTCGTA CCAT-TTCAA AGGAAACCTC
          ACTAATTTTC TCTTACTTGA TTGTGATTTT CTGCATATAG ACACAGGTTC
          AGCCCCAACA TGACTGAAAG GGAGGCTGGG CCCCTCTCTT TGAGGGGGAG
          CAGCATTCCT GGGAATGGCA GCATTCCTGG GAATGCCTGA GGGACAGCTG
          AGGGGTGGAT GCAGCAGTGC CTGTGCTCAC CCAGGGCAGC TGCTGGGCGA
          ACAGGCCTCC TGCTTCTTGG GAGCATGCTG GGGGCTTGAC AGGACCCCCA
          TGCTCCCAAA AAGCCTCTGT CAGCTCTCCT GCCCTGAAAC AGAGCTTGGA
          GGGAGGTTTG GCCTGTGTCA GCTCCCTCTT TCTGTCTGTC CAAAGGAACG
          ACTGCCCTTT ATCTCTTCCT GGGGATGCAC CCCGACCTGA GCAGCAATCA
          GTTATTTGCA AACTTTCACA ATCTCTTTTT TACGTGTGCA GCCAAGCATA
          TGTAAACTCA TGTCGTTAAT AATAATCATT TAGCAAAAAG AAAACATAGT
          ACTACTAAAG TAAATNNNTT TTTTTCCTTG AAATTTGAGG TCACAGCATT
          TAAATAAATG TGGTTTAGTT TGTTTTTCTT TATATGATTC TGATAATCAG
          AAATATACAT TTAAGAGCAT AGCTGTTTAT TCTAGTTTAT TCTGGTCACA
          CAAATGGTTA ATGTTTAAAT AATGACTGCA CATGCTTGGG AGGGCAGAGA
          GCAAGTACAG ATTGTCAGAT TGAACAGATT GAATTACAGA TTGAAATTTT
          TGGATAATAC ATAGTGGACA TGATGCAGTT CACAGACTGC TGACCACTGG
          CCTTATTTGC TGTGCGTGGC CCAGGCTGAG CTCTGGAGGC AGGATTACTC
          ATTTCCTCTC AGACCTGCTC CCCACGCTCA TTACTCAGGC TCTCCCTACT
          CTCTGTACTT AGATGATTTA TTTCTACAAT GTCCCTGGGA GGTGAAATAT
          TGTCCCCACA GAGGAAAAGA GAACT----- ---------- ----------
          ---------- ---------- ---------- ---------- ----------
          ---------- ---------- ---------- ---------- ----------
          ---------- ---------- ---------- ---------- ----------
          ---------- ---------- ---------- ---------- ----------
          ---------- ---------- ---------- ---------- ----------
          ---------- ---------- ---------- ---------- ----------
          ---------- ---------- ---------- ---------- ----------
          ---------- ---------- ---------- ---------- ----------
          ---------- ---------- ---------- ---------- ----------
          ---------- ---------- ---------- ---------- ----------
          ---------- ---------- ---------- ---------- ----------
          ---------- ---------- ---------- ---------- ----------
          ---------- ---------- ---------- ---------- ----------
          ---------- ---------- ---------- ---------- ----------
          ---------- ---------- ---------- ---------- ----------
          ---------- ---------- ---------- ---------- ----------
          ---------- ---------- ---------- ---------- ----------
          ---------- ---------- ---------- ---------- ----------
          ---------- ---------- ---------- ---------- ----------
          ---------- ---------- ---------- ---------- ----------
          ---------- ------GACC ATACTAAGAA AATAATGTTT TAAGATTTTC
          TGATCTCCTC ATAAACATAG CCAGCCTACA GACTTAACTG GAATAACGTA
          TCTCATTAAT TTATCCAGAG CGTCTAGCAG AGAATAAAAA TTGTTCA
1mvz17004 ---------- ---------- ---------- ---------- ----------
          ---------- ---------- ---------- ---------- ----------
          ---------- ---------- ---------- ---------- ----------
          ---------- ---------- ---------- ---------- ----------
          ---------- ---------- ---------- ---------- ----------
          ---------- ---------- ---------- ---------- ----------
          ---------- ---------- ---------- ---------- ----------
          ---------- ---------- ---------- ---------- ----------
          ---------- ---------- ---------- ---------- ----------
          ---------- ---------- ---------- ---------- ----------
          ---------- ---------- ---------- ---------- ----------
          ---------- ---------- ---------- ---------- ----------
          ---------- ---------- ---------- ---------- ----------
          ---------- ---------- ---------- ---------- ----------
          ---------- ---------- ---------- ---------- ----------
          ---------- ---------- ---------- ---------- ----------
          ---------- ---------- ---------- ---------- ----------
          ---------- ---------- ---------- ---------- ----------
          ---------- ---------- ---------- ---------- ----------
          ---------- ---------- ---------- ---------- ----------
          ---------- ---------- ---------- ---------- ----------
          ---------- ---------- ---------- ---------- ----------
          ---------- ---------- ---------- ---------- ----------
          ---------- ---------- ---------- ---------- ----------
          ---------- ---------- ---------- ---------- ----------
          ---------- ---------- ---------- ---------- ----------
          ---------- ---------- ---------- ---------- ----------
          ---------- ---------- ---------- ---------- ----------
          ---------- ---------- ---------- ---------- ----------
          ---------- ---------- ---------- ---------- ----------
          ---------- ---------- ---------- ---------- ----------
          ---------- ---------- ---------- ---------- ----------
          ---------- ---------- ---------- ---------- ----------
          ---------- ---------- ---------- ---------- ----------
          ---------- ---------- ---------- ---------- ----------
          ---------- ---------- ---------- ---------- ----------
          ---------- ---------- ---------- ---------- ----------
          ---------- ---------- ---------- ---------- ----------
          ---------- ---------- ---------- ---------- ----------
          ---------- ---------- ---------- ---------- ----------
          ---------- ---------- ---------- ---------- ----------
          ---------- ---------- ---------- ---------- ----------
          ---------- ---------- ---------- ---------- ----------
          ---------- ---------- ---------- ---------- ----------
          ---------- ---------- ---------- ---------- ----------
          ---------- ---------- ---------- ---------- ----------
          ---------- ---------- ---------- ---------- ----------
          ---------- ---------- ---------- ---------- ----------
          ---------- ---------- ---------- ---------- ----------
          ---------- ---------- ---------- ---------- ----------
          ---------- ---------- ---------- ---------- ----------
          ---------- ---------- ---------- ---------- ----------
          ---------- ---------- ---------- ---------- ----------
          ---------- ---------- ---------- ---------- ----------
          ---------- ---------- -----ATGAA CCCCCAAGCA AAACTGGTCT
          TCACCACTAG CCTACTCCTG GGAACCACCA TTACAATCTC AAGCAACCAC
          TGAATCCTAG CTTGAACAGG CCTAGAAATC AACACTCTAG CCATTCTCCC
          CCTAATCTCA AAATCACACC ACCCCCGCGC CGTCGAAGCC GCAACCAAGT
          ACTTTCTAGT ACAAGCAGCA GCCTCAGCCT TACTCCTATT CTCGAGCATG
          ACCAATGCCT GGTACACAGG ACAATGAGAT ATTACCCAAC TAACACACCC
          CACCTCATGC TTAATTCTTA CCTCAGCCAT TGCAATCAAA TTAGGCCTAG
          TACCATTCCA CTTCTGATTC CCAGAAGTAC TTCAAGGCTC CCCACTCACC
          ACAGGCCTCC TACTATCAAC AGCAATAAAA TTCCCACCAA TTACATTACT
          ATTCATGACC TCTCAATCAT TAAATTCAAC CCTGCTAACT ACTATAGCCA
          TCCTATCCGC AGCCCTAGGA GGATGAATAG GCCTAAACCA AACACAAACC
          CGAAAGATCC TAGCCTTTTC CTCCATCTCT CACCTAGGCT GAATAGCCAT
          TATCATCACA TACAGCCCAA AACTCGCCCT ATTAAACTTC TACCTATATA
          CTCTCATAAC CGCAGCCGTA TTCCTCACCA TAGACTCAAT AAAAGTCCTT
          AAACTATCTA CCCTAATAAC CTCATGAACA AAATCACCAG CACTAAGCAC
          AACCCTACTG CTGACACTTC TATCTCTAGC AGGCCTCCCC CCTCTAACAG
          GATTCCTCCC AAAATGACTC ATTATTCAAG AACTAACCAA ACAAGAAATA
          CCTCTAATAG CAACAGCGAT CTCATTACTG TCCCTACTAA GCCTATTTTT
          CTACCTACGT CTAGCATACT GCTCGACAAT TACACTTCCC CCACACACTA
          CAAACCACAT AAAACGATGG CACACCCACA AACCCGTTAA CACCCAAATC
          GCCATCCTAA CTACCTTGTC CATCATACTC CTCCCCATCT CCCCCATCAT
          CCTCACTATC ATGTAA---- ---------- ---------- ----------
          ---------- ---------- ---------- ---------- ----------
          ---------- ---------- ---------- ---------- -------
1mvz17005 ACAGAGCAGG AGGAAGCCAA ACCCTCTGCA GAGCCCCCAG AGCCCCCCTG
          GGAGCAAGAC TGGGAGTTAG GGCTGGCTCA GCAGGGTCTC CATGGGCAGA
          ACTCCTCCTG GAGGGGCTGT TACAGAGCAG AACAGCACCA AGCTGACTTT
          GAAAACAAGA ACTTCTTTAC ACCCACGTGG CACCCACAGC TCCCTCTTCC
          TGGTGAATGC AAACTAATGA TACATCTTCT CTCTCTGTTA CCTCATTTTC
          TGCGAGCCGG GCACGGCTGT AACTTCCAGG ATCGAGCAAA GGAGCGGCGC
          AGGCACATCC CTCCCGCACG GACCCAGCCG CGCATCCCTC CATTCCGGGA
          GCCGCACCGC CGCAGCCGGG CTGGAAGAGG TCAGTGCATC CTCCTCCTCG
          CTCCCCCTTC ACAGCGCTCT GTCCAGCTCG GGACGGGGGT TCATTTTGAG
          AGGAGCCACG CATATCAGGA GAAGAAGGGT ATAAAACCAT GAACTGATCT
          GGGTAAACTG CACGCCTCTG GTGGAACAGG AGATTCCCCG GCCGCCCAGT
          GCTGTTTGCT TATTACCGCT TGCTTAATAA AATAATTTTC TTGATTGGCT
          TGACTGTGTC GGATTTAATT AGACAGCTAA CCTATAAACC AACAAGTCTC
          TGAATAGAGC TGCTCTGGAT TGCAAAAGTG GAGGGGGGAA CTGAAACGAA
          ATTTCCCCTT CCCCCCCGAC AAGCACAGGT TTAAAGGAAA AGAGGAAAAA
          ACCCAACGCC CCAAGAAGAA AGAGCGAAAC TTGAATTAAG CCCTTGCTAC
          CCCTCACCCG CCCGGCCGAG AGGGACT-TG CACTGCCGCC CCGACCCGGT
          TCTGCGGCCG TGGGAACCGG AGCCGAGCCT CGGCGGACAG AGTTCGGTCC
          CCGCTGGATG CGGCGGGGAC CGGGCGGTCG GCGCCCATGC ACTTTCGGGG
          CAAGGAGCAA ACTGCATCTC AGCGCTTCCC AGCTGTTGTT TGGTGTGCTG
          GGCAATACTG TCAATGAATA AAA-CACTAA AGAGTAAGAT AACTTTAGCC
          ATA-GCTGAA GACAAAGATT AAGGAATTGA CTTCATCAGG GAGGATCTTC
          ACCATCATTA ATGGTTTTGC ACAGAAAAAG TCACTGGGAA GAGCAATAGT
          ATTCATCAAT ACCCAATACA TGCTATTTAA AAAACCCAAA CCCTACATCC
          ATAATGCAAA TCCCTTCAAA TTACTGAAAA CCACTTCCTC AAAAAGTGGA
          TACAAAATAT ACCTTTCCTT TAAAAAGATG AAAAAAAGCA TTTCAGTTCA
          TACTTGAGTG GCTTATACAT AAGCGAGGAT CAAGGATAAA TATGGAGCCT
          TCCTGGGAAG TATGTTCAGT TGGAGAGGGT GAAAACATGT CAGGTGATTT
          ATTTTAAATA CCTCATGTTA CAGTATTTCA TTTGATGTAA CTTTTGCATC
          ACTCAGAAGA GTTTATTTTT CAATACAACA CAATCTGGGT TTGAAAACAA
          CCTGAAATAC AAACGTATTT GGGGTCCATT AAGTAAACAA TTGTATGTTC
          TGGCATATAA GAAGCATGAA AGACAGCTGA ATTCTTCACT ATTTAGCAAA
          ACCACCTTTT ATTTTTTTTT AATATCTTTT ATGAAAATGT TATGTCATTT
          GTACCAAGTG GTTTCACAAG AAGTAGATAC TTGCAGCAAG TGACATCACA
          CCTGATTGAG CTTGTGCAAA GATATTCGTA CCAT-TTCAA AGGAAACCTC
          ACTAATTTTC TCTTACTTGA TTGTGATTTT CTGCATATAG ACACAGGTTC
          AGCCCCAACA TGACTGAAAG GGAGGCTGGG CCCCTCTCTT TGAGGGGGAG
          CAGCATTCCT GGGAATGGCA GCATTCCTGG GAATGCCTGA GGGACAGCTG
          AGGGGTGGAT GCAGCAGTGC CTGTGCTCAC CCAGGGCAGC TGCTGGGCGA
          ACAGGCCTCC TGCTTCTTGG GAGCATGCTG GGGGCTTGAC AGGACCCCCA
          TGCTCCCAAA AAGCCTCTGT CAGCTCTCCT GCCCTGAAAC AGAGCTTGGA
          GGGAGGTTTG GCCTGTGTCA GCTCCCTCTT TCTGTCTGTC CAAAGGAACG
          ACTGCCCTTT ATCTCTTCCT GGGGATGCAC CCCGACCTGA GCAGCAATCA
          GTTATTTGCA AACTTTCACA ATCTCTTTTT TACGTGTGCA GCCAAGCATA
          TGTAAACTCA TGTCGTTAAT AATAATCATT TAGCAAAAAG AAAACATAGT
          ACTACTAAAG TAAATNNNTT TTTTTCCTTG AAATTTGAGG TCACAGCATT
          TAAATAAATG TGGTTTAGTT TGTTTTTCTT TATATGATTC TGATAATCAG
          AAATATACAT TTAAGAGCAT AGCTGTTTAT TCTAGTTTAT TCTGGTCACA
          CAAATGGTTA ATGTTTAAAT AATGACTGCA CATGCTTGGG AGGGCAGAGA
          GCAAGTACAG ATTGTCAGAT TGAACAGATT GAATTACAGA TTGAAATTTT
          TGGATAATAC ATAGTGGACA TGATGCAGTT CACAGACTGC TGACCACTGG
          CCTTATTTGC TGTGCGTGGC CCAGGCTGAG CTCTGGAGGC AGGATTACTC
          ATTTCCTCTC AGACCTGCTC CCCACGCTCA TTACTCAGGC TCTCCCTACT
          CTCTGTACTT AGATGATTTA TTTCTACAAT GTCCCTGGGA GGTGAAATAT
          TGTCCCCACA GAGGAAAAGA GAACT----- ---------- ----------
          ---------- ---------- ---------- ---------- ----------
          ---------- ---------- ---------- ---------- ----------
          ---------- ---------- ---------- ---------- ----------
          ---------- ---------- ---------- ---------- ----------
          ---------- ---------- ---------- ---------- ----------
          ---------- ---------- ---------- ---------- ----------
          ---------- ---------- ---------- ---------- ----------
          ---------- ---------- ---------- ---------- ----------
          ---------- ---------- ---------- ---------- ----------
          ---------- ---------- ---------- ---------- ----------
          ---------- ---------- ---------- ---------- ----------
          ---------- ---------- ---------- ---------- ----------
          ---------- ---------- ---------- ---------- ----------
          ---------- ---------- ---------- ---------- ----------
          ---------- ---------- ---------- ---------- ----------
          ---------- ---------- ---------- ---------- ----------
          ---------- ---------- ---------- ---------- ----------
          ---------- ---------- ---------- ---------- ----------
          ---------- ---------- ---------- ---------- ----------
          ---------- ---------- ---------- ---------- ----------
          ---------- ------GACC ATACTAAGAA AATAATGTTT TAAGATTTTC
          TGATCTCCTC ATAAACATAG CCAGCCTACA GACTTAACTG GAATAACGTA
          TCTCATTAAT TTATCCAGAG CGTCTAGCAG AGAATAAAAA TTGTTCA
1mvz17006 ACAGAGCAGG AGGAAGCCAA ACCCTCTGCA GAGCCCCCAG AGCCCCCCTG
          GGAGCAAGAC TGGGAGTTAG GGCTGGCTCA GCAGGGTCTC CATGGGCAGA
          ACTCCTCCTG GAGGGGCTGT TACAGAGCAG AACAGCACCA AGCTGACTTT
          GAAAACAAGA ACTTCTTTAC ACCCACGTGG CACCCACAGC TCCCTCTTCC
          TGGTGAATGC AAACTAATGA TACATCTTCT CTCTCTGTTA CCTCATTTTC
          TGCGAGCCGG GCACGGCTGT AACTTCCAGG ATCGAGCAAA GGAGCGGCGC
          AGGCACATCC CTCCCGCACG GACCCAGCAG CGCATCCCTC CATTCCGGGA
          GCCGCACCGC CGCAGCCGGG CTGGAAGAGG TCAGTGCATC CTCCTCCTCG
          CTCCCCCTTC ACAGCGCTCT GTCCAGCTCG GGACGGGGGT TCATTTTGAG
          AGGAGCCATG CATATCAGGA GAAGAAGGGT ATAAAACCAT GAACTGATCT
          GGGTAAACTG CACGCCTCTG GTGGAACAGG AGATTCCCCG GCCGCCCAGT
          GCTGTTTGCT TATTGCCGCT TGCTTAATAA AATAATTTTC TTGATTGGCT
          TGACTGTGTC GGATTTAATT AGACAGCTAA CCTATAAACC AACAAGTCTC
          TGAATAGAGC TGCTCTGGAT TGCAAAAGTG GAGGGGGGAA CTGAAACGAA
          ATTTCCCCTT CCCCCCCGAC AAGCACAGGT TTAAAGGAAA AGAGGAAAAA
          ACCCAACGCC CCAAGAAGAA AGAGCGAAAC TTGAATTAAG CCCTTGCTAC
          CCCTCACCCG CCCGGCCGAG AGGGACT-TG CACTGCCGCC CCGACCCGGT
          TCTGCGGCCG TGGGAACCGG AGCCGAGCCT CGGCGGACAG AGTTCGGTCC
          CCGCTGGATG CGGCGGGGAC CGGGCGGTCG GCGCCCATGC ACTTTCGGGG
          CAAGGAGCAA ACTGCATCTC AGCGCTTCCC AGCTGTTGTT TGGTGTGCTG
          GGCAATACTG TCAATGAATA AAA-CACTAA AGAGTAAGAT AACTTTAGCC
          ATA-GCTGAA GACAAAGATT AAGGAATTGA CTTCATCAGG GAGGATCTTC
          ACCATCATTA ATGGTTTTGC ACAGAAAAAG TCACTGGGAA GAGCAATAGT
          ATTCATCAAT ACCCAATACA TGCTATTTAA AAAACCCAAA CCCTACATCC
          ATAATGCAAA TCCCTTCAAA TTACTGAAAA CCACTTCCTC AAAAAGTGGA
          TACAAAATAT ACCTTTCCTT TAAAAAGATG AAAAAAAGCA TTTCAGTTCA
          TACTTGAGTG GCTTATACAT AAGCGAGGAT CAAGGATAAA TATGGAGCCT
          TCCTGGGAAG TATGTTCAGT TGGAGAGGGT GAAAACATGT CAGGTGATTT
          ATTTTAAATA CCTCATGTTA CAGTATTTCA TTTGATGTAA CTTTTGCATC
          ACTCAGAAGA GTTTATTTTT CAATACAACA CAATCTGGGT TTGAAAACAA
          CCTGAAATAC AAACGTATTT GGGGTCCATT AAGTAAACAA TTGTATGTTC
          TGGCATATAA GAAGCATGAA AGACAGCTGA ATTCTTCACT ATTTAGCAAA
          ACCACCTTTT ATTTTTTTTT AATATCTTTT ATGAAAATGT TATGTCATTT
          GTACCAAGTG GTTTCACAAG AAGTAGATAC TTGCAGCAAG TGACATCACA
          CCTGATTGAG CTTGTGCAAA GATATTCGTA CCAT-TTCAA AGGAAACCTC
          ACTAATTTTC TCTTACTTGA TTGTGATTTT CTGCATATAG ACACAGGTTC
          AGCCCCAACA TGACTGAAAG GGAGGCTGGG CCCCTCTCTT TGAGGGGGAG
          CAGCATTCCT GGGAATGGCA GCATTCCTGG GAATGCCTGA GGGACAGCTG
          AGGGGTGGAT GCAGCAGTGC CTGTGCTCAC CCAGGGCAGC TGCTGGGCGA
          ACAGGCCTCC TGCTTCTTGG GAGCATGCTG GGGGCTTGAC AGGACCCCCA
          TGCTCCCAAA AAGCCTCTGT CAGCTCTCCT GCCCTGAAAC AGAGCTTGGA
          GGGAGGTTTG GCCTGTGTCA CCTCCCTCTT TCTGTCTGTC CAAAGGAACG
          ACTGCCCTTT ATCTCTTCCT GGGGATGCAC CCCGACCTGA GCAGCAATCA
          GTTATTTGCA AACTTTCACA ATCTCTTTTT TACGTGTGCA GCCAAGCATA
          TGTAAACTCA TGTCGTTAAT AATAATCATT TAGCAAAAAG AAAACATAGT
          ACTACTAAAG TAAATNNNTT TTTTTCCTTG AAATTTGAGG TCACAGCATT
          TAAATAAATG TGGTTTAGTT TGTTTTTCTT TATATGATTC TGATAATCAG
          AAATATACAT TTAAGAGCAT AGCTGTTTAT TCTAGTTTAT TCTGGTCACA
          CAAATGGTTA ATGTTTAAAT AATGACTGCA CATGCTTGGG AGGGCAGAGA
          GCAAGTACAG ATTGTCAGAT TGAACAGATT GAATTACAGA TTGAAATTTT
          TGGATAATAC ATAGTGGACA TGATGCAGTT CACAGACTGC TGACCACTGA
          CCTTATTTGT TGTGCGTGGC CCAGGCTGAG CTCTGGAGGC AGGATTACTC
          ATTTCCTCTC AGACCTGCTC CCCACGCTCA TTACTCAGGC TCTCCCTACT
          CTCTGTACTT AGATGATTTA TTTCTACAAT GTCCCTGGGA GGTGAAATAT
          TGTCCCCACA GAGGAAAAGA GAACT----- ---------- ----------
          ---------- ---------- ---------- ---------- ----------
          ---------- ---------- ---------- ---------- ----------
          ---------- ---------- ---------- ---------- ----------
          ---------- ---------- ---------- ---------- ----------
          ---------- ---------- ---------- ---------- ----------
          ---------- ---------- ---------- ---------- ----------
          ---------- ---------- ---------- ---------- ----------
          ---------- ---------- ---------- ---------- ----------
          ---------- ---------- ---------- ---------- ----------
          ---------- ---------- ---------- ---------- ----------
          ---------- ---------- ---------- ---------- ----------
          ---------- ---------- ---------- ---------- ----------
          ---------- ---------- ---------- ---------- ----------
          ---------- ---------- ---------- ---------- ----------
          ---------- ---------- ---------- ---------- ----------
          ---------- ---------- ---------- ---------- ----------
          ---------- ---------- ---------- ---------- ----------
          ---------- ---------- ---------- ---------- ----------
          ---------- ---------- ---------- ---------- ----------
          ---------- ---------- ---------- ---------- ----------
          ---------- ------GACC ATACTAAGAA AATAATGTTT TAAGATTTTC
          TGATCTCCTC ATAAACATAG ACAGCCTACA GACTTAACTG GAATAACGTA
          TCTCATTAAT TTATCCAGAG CGTCTAGCAG AGAATAAAAA TTGTTCA
1mvz17007 ---------- ---------- ---------- ---------- ----------
          ---------- ---------- ---------- ---------- ----------
          ---------- ---------- ---------- ---------- ----------
          ---------- ---------- ---------- ---------- ----------
          ---------- ---------- ---------- ---------- ----------
          ---------- ---------- ---------- ---------- ----------
          ---------- ---------- ---------- ---------- ----------
          ---------- ---------- ---------- ---------- ----------
          ---------- ---------- ---------- ---------- ----------
          ---------- ---------- ---------- ---------- ----------
          ---------- ---------- ---------- ---------- ----------
          ---------- ---------- ---------- ---------- ----------
          ---------- ---------- ---------- ---------- ----------
          ---------- ---------- ---------- ---------- ----------
          ---------- ---------- ---------- ---------- ----------
          ---------- ---------- ---------- ---------- ----------
          ---------- ---------- ---------- ---------- ----------
          ---------- ---------- ---------- ---------- ----------
          ---------- ---------- ---------- ---------- ----------
          ---------- ---------- ---------- ---------- ----------
          ---------- ---------- ---------- ---------- ----------
          ---------- ---------- ---------- ---------- ----------
          ---------- ---------- ---------- ---------- ----------
          ---------- ---------- ---------- ---------- ----------
          ---------- ---------- ---------- ---------- ----------
          ---------- ---------- ---------- ---------- ----------
          ---------- ---------- ---------- ---------- ----------
          ---------- ---------- ---------- ---------- ----------
          ---------- ---------- ---------- ---------- ----------
          ---------- ---------- ---------- ---------- ----------
          ---------- ---------- ---------- ---------- ----------
          ---------- ---------- ---------- ---------- ----------
          ---------- ---------- ---------- ---------- ----------
          ---------- ---------- ---------- ---------- ----------
          ---------- ---------- ---------- ---------- ----------
          ---------- ---------- ---------- ---------- ----------
          ---------- ---------- ---------- ---------- ----------
          ---------- ---------- ---------- ---------- ----------
          ---------- ---------- ---------- ---------- ----------
          ---------- ---------- ---------- ---------- ----------
          ---------- ---------- ---------- ---------- ----------
          ---------- ---------- ---------- ---------- ----------
          ---------- ---------- ---------- ---------- ----------
          ---------- ---------- ---------- ---------- ----------
          ---------- ---------- ---------- ---------- ----------
          ---------- ---------- ---------- ---------- ----------
          ---------- ---------- ---------- ---------- ----------
          ---------- ---------- ---------- ---------- ----------
          ---------- ---------- ---------- ---------- ----------
          ---------- ---------- ---------- ---------- ----------
          ---------- ---------- ---------- ---------- ----------
          ---------- ---------- ---------- ---------- ----------
          ---------- ---------- ---------- ---------- ----------
          ---------- ---------- ---------- ---------- ----------
          ---------- ---------- -----ATGAA CCCCCAAGCA AAACTGGTCT
          TCACCACTAG CCTACTCCTG GGAACCACCA TTACAATCTC AAGCAACCAC
          TGAATCCTAG CTTGAACAGG CCTAGAAATC AACACTCTAG CCATTCTCCC
          CCTAATCTCA AAATCACACC ACCCCCGCGC CGTCGAAGCC GCAACCAAGT
          ACTTTCTAGT ACAAGCAGCA GCCTCAGCCT TACTCCTATT CTCGAGCATG
          ACCAATGCCT GGTACACAGG ACAATGGGAT ATTACCCAAC TAACACACCC
          CACCTCATGC TTAATTCTTA CCTCAGCCAT TGCAATCAAA TTAGGCCTAG
          TACCATTCCA CTTCTGATTC CCAGAAGTAC TTCAAGGCTC CCCACTCACC
          ACAGGCCTCC TACTATCAAC AGCAATAAAA TTCCCACCAA TTACATTACT
          ATTCATGACC TCTCAATCAT TAAATTCAAC CCTACTAACT ACTATAGCCA
          TCCTATCCGC AGCCCTAGGA GGATGAATAG GCCTAAACCA AACACAAACC
          CGAAAGATCC TAGCCTTTTC CTCCATCTCT CACCTAGGCT GAATAGCCAT
          TATCATCACA TACAGCCCAA AACTCGCCCT ATTAAACTTC TACCTATACA
          CCCTCATAAC CGCAGCCGTA TTCCTCACCA TAGACTCAAT AAAAGTCCTT
          AAACTATCTA CCCTAATAAC CTCATGAACA AAATCACCGG CACTAAGCAC
          AACCCTACTG CTGACACTTC TATCTCTAGC AGGCCTCCCC CCTCTAACAG
          GATTCCTCCC AAAATGACTC ATTATTCAAG AACTAACCAA ACAAGAAATA
          CCTCTAATAG CAACAGCGAT CTCATTACTG TCCCTACTAA GCCTATTTTT
          CTACCTACGT CTAGCATACT GCTCGACAAT TACACTTCCC CCACACACTA
          CAAACCACAT AAAACGATGG CACACCCACA AACCCGTTAA CACCCAAATC
          GCCATCCTAA CTACCTTGTC CATCATACTC CTCCCCATCT CTCCCATCAT
          CCTCACTATC ATGTAA---- ---------- ---------- ----------
          ---------- ---------- ---------- ---------- ----------
          ---------- ---------- ---------- ---------- -------
1mvz17008 ACAGAGCAGG AGGAAGCCAA ACCCTCTGCA GAGCCCCCAG AGCCCCCCTG
          GGAGCAAGAC TGGGAGTTAG GGCTGGCTCA GCAGGGTCTC CATGGGCAGA
          ACTCCTCCTG GAGGGGCTGT TACAGAGCAG AACAGCACCA AGCTGACTTT
          GAAAACAAGA ACTTCTTTAC ACCCACGTGG CACCCACAGC TCCCTCTTCC
          TGGTGAATGC AAACTAATGA TACATCTTCT CTCTCTGTTA CCTCATTTTC
          TGCGAGCCGG GCACGGCTGT AACTTCCAGG ATCGAGCAAA GGAGCGGCGC
          AGGCACATCC CTCCCGCACG GACCCAGCCG CGCATCCCTC CATTCCGGGA
          GCCGCACCGC CGCAGCCGGG CTGGAAGAGG TCAGTGCATC CTCCTCCTCG
          CTCCCCCTTC ACAGCGCTCT GTCCAGCTCG GGACGGGGGT TCATTTTGAG
          AGGAGCCACG CATATCAGGA GAAGAAGGGT ATAAAACCAT GAACTGATCT
          GGGTAAACTG CACGCCTCTG GTGGAACAGG AGATTCCCCG GCCGCCCAGT
          GCTGTTTGCT TATTACCGCT TGCTTAATAA AATAATTTTC TTGATTGGCT
          TGACTGTGTC GGATTTAATT AGACAGCTAA CCTATAAACC AACAAGTCTC
          TGAATAGAGC TGCTCTGGAT TGCAAAAGTG GAGGGGGGAA CTGAAACGAA
          ATTTCCCCTT CCCCCCCGAC AAGCACAGGT TTAAAGGAAA AGAGGAAAAA
          ACCCAACGCC CCAAGAAGAA AGAGCGAAAC TTGAATTAAG CCCTTGCTAC
          CCCTCACCCG CCCGGCCGAG AGGGACT-TG CACTGCCGCC CCGACCCGGT
          TCTGCGGCCG TGGGAACCGG AGCCGAGCCT CGGCGGACAG AGTTCGGTCC
          CCGCTGGATG CGGCGGGGAC CGGGCGGTCG GCGCCCATGC ACTTTCGGGG
          CAAGGAGCAA ACTGCATCTC AGCGCTTCCC AGCTGTTGTT TGGTGTGCTG
          GGCAATACTG TCAATGAATA AAA-CACTAA AGAGTAAGAT AACTTTAGCC
          ATA-GCTGAA GACAAAGATT AAGGAATTGA CTTCATCAGG GAGGATCTTC
          ACCATCATTA ATGGTTTTGC ACAGAAAAAG TCACTGGGAA GAGCAATAGT
          ATTCATCAAT ACCCAATACA TGCTATTTAA AAAACCCAAA CCCTACATCC
          ATAATGCAAA TCCCTTCAAA TTACTGAAAA CCACTTCCTC AAAAAGTGGA
          TACAAAATAT ACCTTTCCTT TAAAAAGATG AAAAAAAGCA TTTCAGTTCA
          TACTTGAGTG GCTTATACAT AAGCGAGGAT CAAGGATAAA TATGGAGCCT
          TCCTGGGAAG TATGTTCAGT TGGAGAGGGT GAAAACATGT CAGGTGATTT
          ATTTTAAATA CCTCATGTTA CAGTATTTCA TTTGATGTAA CTTTTGCATC
          ACTCAGAAGA GTTTATTTTT CAATACAACA CAATCTGGGT TTGAAAACAA
          CCTGAAATAC AAACGTATTT GGGGTCCATT AAGTAAACAA TTGTATGTTC
          TGGCATATAA GAAGCATGAA AGACAGCTGA ATTCTTCACT ATTTAGCAAA
          ACCACCTTTT ATTTTTTTTT AATATCTTTT ATGAAAATGT TATGTCATTT
          GTACCAAGTG GTTTCACAAG AAGTAGATAC TTGCAGCAAG TGACATCACA
          CCTGATTGAG CTTGTGCAAA GATATTCGTA CCAT-TTCAA AGGAAACCTC
          ACTAATTTTC TCTTACTTGA TTGTGATTTT CTGCATATAG ACACAGGTTC
          AGCCCCAACA TGACTGAAAG GGAGGCTGGG CCCCTCTCTT TGAGGGGGAG
          CAGCATTCCT GGGAATGGCA GCATTCCTGG GAATGCCTGA GGGACAGCTG
          AGGGGTGGAT GCAGCAGTGC CTGTGCTCAC CCAGGGCAGC TGCTGGGCGA
          ACAGGCCTCC TGCTTCTTGG GAGCATGCTG GGGGCTTGAC AGGACCCCCA
          TGCTCCCAAA AAGCCTCTGT CAGCTCTCCT GCCCTGAAAC AGAGCTTGGA
          GGGAGGTTTG GCCTGTGTCA GCTCCCTCTT TCTGTCTGTC CAAAGGAACG
          ACTGCCCTTT ATCTCTTCCT GGGGATGCAC CCCGACCTGA GCAGCAATCA
          GTTATTTGCA AACTTTCACA ATCTCTTTTT TACGTGTGCA GCCAAGCATA
          TGTAAACTCA TGTCGTTAAT AATAATCATT TAGCAAAAAG AAAACATAGT
          ACTACTAAAG TAAATNNNTT TTTTTCCTTG AAATTTGAGG TCACAGCATT
          TAAATAAATG TGGTTTAGTT TGTTTTTCTT TATATGATTC TGATAATCAG
          AAATATACAT TTAAGAGCAT AGCTGTTTAT TCTAGTTTAT TCTGGTCACA
          CAAATGGTTA ATGTTTAAAT AATGACTGCA CATGCTTGGG AGGGCAGAGA
          GCAAGTACAG ATTGTCAGAT TGAACAGATT GAATTACAGA TTGAAATTTT
          TGGATAATAC ATAGTGGACA TGATGCAGTT CACAGACTGC TGACCACTGG
          CCTTATTTGC TGTGCGTGGC CCAGGCTGAG CTCTGGAGGC AGGATTACTC
          ATTTCCTCTC AGACCTGCTC CCCACGCTCA TTACTCAGGC TCTCCCTACT
          CTCTGTACTT AGATGATTTA TTTCTACAAT GTCCCTGGGA GGTGAAATAT
          TGTCCCCACA GAGGAAAAGA GAACT----- ---------- ----------
          ---------- ---------- ---------- ---------- ----------
          ---------- ---------- ---------- ---------- ----------
          ---------- ---------- ---------- ---------- ----------
          ---------- ---------- ---------- ---------- ----------
          ---------- ---------- ---------- ---------- ----------
          ---------- ---------- ---------- ---------- ----------
          ---------- ---------- ---------- ---------- ----------
          ---------- ---------- ---------- ---------- ----------
          ---------- ---------- ---------- ---------- ----------
          ---------- ---------- ---------- ---------- ----------
          ---------- ---------- ---------- ---------- ----------
          ---------- ---------- ---------- ---------- ----------
          ---------- ---------- ---------- ---------- ----------
          ---------- ---------- ---------- ---------- ----------
          ---------- ---------- ---------- ---------- ----------
          ---------- ---------- ---------- ---------- ----------
          ---------- ---------- ---------- ---------- ----------
          ---------- ---------- ---------- ---------- ----------
          ---------- ---------- ---------- ---------- ----------
          ---------- ---------- ---------- ---------- ----------
          ---------- ------GACC ATACTAAGAA AATAATGTTT TAAGATTTTC
          TGATCTCCTC ATAAACATAT CCAGCCTACA GACTTAACTG GAATAACGTA
          TCTCATTAAT TTATCCAGAG CGTCTAGCAG AGAATAAAAA TTGTTCA
1mvz17009 ACAGAGCAGG AGGAAGCCAA ACCCTCTGCA GAGCCCCCAG AGCCCCCCTG
          GGAGCAAGAC TGGGAGTTAG GGCTGGCTCA GCAGGGTCTC CATGGGCAGA
          ACTCCTCCTG GAGGGGCTGT TACAGAGCAG AACAGCACCA AGCTGACTTT
          GAAAACAAGA ACTTCTTTAC ACCCACGTGG CACCCACAGC TCCCTCTTCC
          TGGTGAATGC AAACTAATGA TACATCTTCT CTCTCTGTTA CCTCATTTTC
          TGCGAGCCGG GCACGGCTGT AACTTCCAGG ATCGAGCAAA GGAGCGGCGC
          AGGCACATCC CTCCCGCCCG GACCCAGCCG CGCATCCCTC CATTCCGGGA
          GCCGCACCGC CGCAGCCGGG CTGGAAGAGG TCAGTGCATC CTCCTCCTCG
          CTCCCCCTTC ACAGCGCTCT GTCCAGCTCG GGACGGGGGT TCATTTTGAG
          AGGAGCCACG CATATCAGGA GAAGAAGGGT ATAAAACCAT GAACTGATCT
          GGGTAAACTG CACGCCTCTG GTGGAACAGG AGATTCCCCG GCCGCCCAGT
          GCTGTTTGCT TATTACCGCT TGCTTAATAA AATAATTTTC TTGATTGGCT
          TGACTGTGTC GGATTTAATT AGACAGCTAA CCTATAAACC AACAAGTCTC
          TGAATAGAGC TGCTCTGGAT TGCAAAAGTG GAGGGGGGAA CTGAAACGAA
          ATTTCCCCTT CCCCCCCGAC AAGCACAGGT TTAAAGGAAA AGAGGAAAAA
          ACCCAACGCC CCAAGAAGAA AGAGCGAAAC TTGAATTAAG CCCTTGCTAC
          CCCTCACCCG CCCGGCCGAG AGGGACT-TG CACTGCCGCC CCGACCCGGT
          TCTGCGGCCG TGGGAACCGG AGCCGAGCCT CGGCGGACAG AGTTCGGTCC
          CCGCTGGATG CGGCGGGGAC CGGGCGGTCG GCGCCCATGC ACTTTCGGGG
          CAAGGAGCAA ACTGCATCTC AGCGCTTCCC AGCTGTTGTT TGGTGTGCTG
          GGCAATACTG TCAATGAATA AAA-CACTAA AGAGTAAGAT AACTTTAGCC
          ATA-GCTGAA GACAAAGATT AAGGAATTGA CTTCATCAGG GAGGATCTTC
          ACCATCATTA ATGGTTTTGC ACAGAAAAAG TCACTGGGAA GAGCAATAGT
          ATTCATCAAT ACCCAATACA TGCTATTTAA AAAACCCAAA CCCTACATCC
          ATAATGCAAA TCCCTTCAAA TTACTGAAAA CCACTTCCTC AAAAAGTGGA
          TACAAAATAT ACCTTTCCTT TAAAAAGATG AAAAAAAGCA TTTCAGTTCA
          TACTTGAGTG GCTTATACAT AAGCGAGGAT CAAGGATAAA TATGGAGCCT
          TCCTGGGAAG TATGTTCAGT TGGAGAGGGT GAAAACATGT CAGGTGATTT
          ATTTTAAATA CCTCATGTTA CAGTATTTCA TTTGATGTAA CTTTTGCATC
          ACTCAGAAGA GTTTATTTTT CAATACAACA CAATCTGGGT TTGAAAACAA
          CCTGAAATAC AAACGTATTT GGGGTCCATT AAGTAAACAA TTGTATGTTC
          TGGCATATAA GAAGCATGAA AGACAGCTGA ATTCTTCACT ATTTAGCAAA
          ACCACCTTTT ATTTTTTTTT AATATCTTTT ATGAAAATGT TATGTCATTT
          GTACCAAGTG GTTTCACAAG AAGTAGATAC TTGCAGCAAG TGACATCACA
          CCTGATTGAG CTTGTGCAAA GATATTCGTA CCAT-TTCAA AGGAAACCTC
          ACTAATTTTC TCTTACTTGA TTGTGATTTT CTGCATATAG ACACAGGTTC
          AGCCCCAACA TGACTGAAAG GGAGGCTGGG CCCCTCTCTT TGAGGGGGAG
          CAGCATTCCT GGGAATGGCA GCATTCCTGG GAATGCCTGA GGGACAGCTG
          AGGGGTGGAT GCAGCAGTGC CTGTGCTCAC CCAGGGCAGC TGCTGGGCGA
          ACAGGCCTCC TGCTTCTTGG GAGCATGCTG GGGGCTTGAC AGGACCCCCA
          TGCTCCCAAA AAGCCTCTGT CAGCTCTCCT GCCCTGAAAC AGAGCTTGGA
          GGGAGGTTTG GCCTGTGTCA CCTCCCTCTT TCTGTCTGTC CAAAGGAACG
          ACTGCCCTTT ATCTCTTCCT GGGGATGCAC CCCGACCTGA GCAGCAATCA
          GTTATTTGCA AACTTTCACA ATCTCTTTTT TACGTGTGCA GCCAAGCATA
          TGTAAACTCA TGTCGTTAAT AATAATCATT TAGCAAAAAG AAAACATAGT
          ACTACTAAAG TAAATNNNTT TTTTTCCTTG AAATTTGAGG TCACAGCATT
          TAAATAAATG TGGTTTAGTT TGTTTTTCTT TATATGATTC TGATAATCAG
          AAATATACAT TTAAGAGCAT AGCTGTTTAT TCTAGTTTAT TCTGGTCACA
          CAAATGGTTA ATGTTTAAAT AATGACTGCA CATGCTTGGG AGGGCAGAGA
          GCAAGTACAG ATTGTCAGAT TGAACAGATT GAATTACAGA TTGAAATTTT
          TGGATAATAC ATAGTGGACA TGATGCAGTT CACAGACTGC TGACCACTGG
          CCTTATTTGT TGTGCGTGGC CCAGGCTGAG CTCTGGAGGC AGGATTACTC
          ATTTCCTCTC AGACCTGCTC CCCACGCTCA TTACTCAGGC TCTCCCTACT
          CTCTGTACTT AGATGATTTA TTTCTACAAT GTCCCTGGGA GGTGAAATAT
          TGTCCCCACA GAGGAAAAGA GAACT----- ---------- ----------
          ---------- ---------- ---------- ---------- ----------
          ---------- ---------- ---------- ---------- ----------
          ---------- ---------- ---------- ---------- ----------
          ---------- ---------- ---------- ---------- ----------
          ---------- ---------- ---------- ---------- ----------
          ---------- ---------- ---------- ---------- ----------
          ---------- ---------- ---------- ---------- ----------
          ---------- ---------- ---------- ---------- ----------
          ---------- ---------- ---------- ---------- ----------
          ---------- ---------- ---------- ---------- ----------
          ---------- ---------- ---------- ---------- ----------
          ---------- ---------- ---------- ---------- ----------
          ---------- ---------- ---------- ---------- ----------
          ---------- ---------- ---------- ---------- ----------
          ---------- ---------- ---------- ---------- ----------
          ---------- ---------- ---------- ---------- ----------
          ---------- ---------- ---------- ---------- ----------
          ---------- ---------- ---------- ---------- ----------
          ---------- ---------- ---------- ---------- ----------
          ---------- ---------- ---------- ---------- ----------
          ---------- ------GACC ATACTAAGAA AATAATGTTT TAAGATTTTC
          TGATCTCCTC ATAAACATAT CCAGCCTACA GACTTAACTG GAATAACGTA
          TCTCATTAAT TTATCCAGAG CGTCTAGCAG AGAATAAAAA TTGTTCA
1mvz17010 ---------- ---------- ---------- ---------- ----------
          ---------- ---------- ---------- ---------- ----------
          ---------- ---------- ---------- ---------- ----------
          ---------- ---------- ---------- ---------- ----------
          ---------- ---------- ---------- ---------- ----------
          ---------- ---------- ---------- ---------- ----------
          ---------- ---------- ---------- ---------- ----------
          ---------- ---------- ---------- ---------- ----------
          ---------- ---------- ---------- ---------- ----------
          ---------- ---------- ---------- ---------- ----------
          ---------- ---------- ---------- ---------- ----------
          ---------- ---------- ---------- ---------- ----------
          ---------- ---------- ---------- ---------- ----------
          ---------- ---------- ---------- ---------- ----------
          ---------- ---------- ---------- ---------- ----------
          ---------- ---------- ---------- ---------- ----------
          ---------- ---------- ---------- ---------- ----------
          ---------- ---------- ---------- ---------- ----------
          ---------- ---------- ---------- ---------- ----------
          ---------- ---------- ---------- ---------- ----------
          ---------- ---------- ---------- ---------- ----------
          ---------- ---------- ---------- ---------- ----------
          ---------- ---------- ---------- ---------- ----------
          ---------- ---------- ---------- ---------- ----------
          ---------- ---------- ---------- ---------- ----------
          ---------- ---------- ---------- ---------- ----------
          ---------- ---------- ---------- ---------- ----------
          ---------- ---------- ---------- ---------- ----------
          ---------- ---------- ---------- ---------- ----------
          ---------- ---------- ---------- ---------- ----------
          ---------- ---------- ---------- ---------- ----------
          ---------- ---------- ---------- ---------- ----------
          ---------- ---------- ---------- ---------- ----------
          ---------- ---------- ---------- ---------- ----------
          ---------- ---------- ---------- ---------- ----------
          ---------- ---------- ---------- ---------- ----------
          ---------- ---------- ---------- ---------- ----------
          ---------- ---------- ---------- ---------- ----------
          ---------- ---------- ---------- ---------- ----------
          ---------- ---------- ---------- ---------- ----------
          ---------- ---------- ---------- ---------- ----------
          ---------- ---------- ---------- ---------- ----------
          ---------- ---------- ---------- ---------- ----------
          ---------- ---------- ---------- ---------- ----------
          ---------- ---------- ---------- ---------- ----------
          ---------- ---------- ---------- ---------- ----------
          ---------- ---------- ---------- ---------- ----------
          ---------- ---------- ---------- ---------- ----------
          ---------- ---------- ---------- ---------- ----------
          ---------- ---------- ---------- ---------- ----------
          ---------- ---------- ---------- ---------- ----------
          ---------- ---------- ---------- ---------- ----------
          ---------- ---------- ---------- ---------- ----------
          ---------- ---------- ---------- ---------- ----------
          ---------- ---------- -----ATGAA CCCCCAAGCA AAACTGGTCT
          TCACCACTAG CCTACTCCTG GGAACCACCA TTACAATCTC AAGCAACCAC
          TGAATCCTAG CTTGAACAGG CCTAGAAATC AACACTCTAG CCATTCTCCC
          CCTAATCTCA AAATCACACC ACCCCCGCGC CGTCGAAGCC GCAACCAAGT
          ACTTTCTAGT ACAAGCAGCA GCCTCAGCCT TACTCCTATT CTCGAGCATG
          ACCAATGCCT GGTACACAGG ACAATGGGAT ATTACCCAAC TAACACACCC
          CACCTCATGC TTAATTCTTA CCTCAGCCAT TGCAATCAAA TTAGGCCTAG
          TACCATTCCA CTTCTGATTC CCAGAAGTAC TTCAAGGCTC CCCACTCACC
          ACAGGCCTCC TACTATCAAC AGCAATAAAA TTCCCACCAA TTACATTACT
          ATTCATGACC TCTCAATCAT TAAATTCAAC CCTGCTAACT ACTATAGCCA
          TCCTATCCGC AGCCCTAGGA GGATGAATAG GCCTAAACCA AACACAAACC
          CGAAAGATCC TAGCCTTTTC CTCCATCTCT CACCTAGGCT GAATAGCCAT
          TATCATCACA TACAGCCCAA AACTCGCCCT ATTAAACTTC TACCTATACA
          CCCTCATAAC CGCAGCCGTA TTCCTCACCA TAGACTCAAT AAAAGTCCTT
          AAACTATCTA CCCTAATAAC CTCATGAACA AAATCACCAG CACTAAGCAC
          AACCCTACTG CTGACACTTC TATCTCTAGC AGGCCTCCCC CCTCTAACAG
          GATTCCTCCC AAAATGACTC ATTATTCAAG AACTAACCAA ACAAGAAATA
          CCCCTAATAG CAACAGCGAT CTCATTACTG TCCCTACTAA GCCTATTTTT
          CTACCTACGT CTAGCATACT GCTCGACAAT TACACTTCCC CCACACACTA
          CAAACCACAT AAAACGATGG CACACCCACA AACCCGTTAA CACCCAAATC
          GCCATCCTAA CTACCTTGTC CATCATACTC CTCCCCATCT CTCCCATCAT
          CCTCACTATC ATGTAA---- ---------- ---------- ----------
          ---------- ---------- ---------- ---------- ----------
          ---------- ---------- ---------- ---------- -------
1mvz17011 ACAGAGCAGG AGGAAGCCAA ACCCTCTGCA GAGCCCCCAG AGCCCCCCTG
          GGAGCAAGAC TGGGAGTTAG GGCTGGCTCA GCAGGGTCTC CATGGGCAGA
          ACTCCTCCTG GAGGGGCTGT TACAGAGCAG AACAGCACCA AGCTGACTTT
          GAAAACAAGA ACTTCTTTAC ACCCACGTGG CACCCACAGC TCCCTCTTCC
          TGGTGAATGC AAACTAATGA TACATCTTCT CTCTCTGTTA CCTCATTTTC
          TGCGAGCCGG GCACGGCCGT AACTTCCAGG ATCGAGCAAA GGAGCGGCGC
          AGGCACATCC CTCCCGCACG GACCCAGCCG CGCATCCCTC CATTCCGGGA
          GCCGCACCGC CGCAGCCGGG CTGGAAGAGG TCAGTGCATC CTCCTCCTCG
          CTCCCCCTTC ACAGCGCTCT GTCCAGCTCG GGACGGGGGT TCATTTTGAG
          AGGAGCCACG CATATCAGGA GAAGAAGGGT ATAAAACCAT GAACTGATCT
          GGGTAAACTG CACGCCTCTG GTGGAACAGG AGATTCCCCG GCCGCCCAGT
          GCTGTTTGCT TATTACCGCT TGCTTAATAA AATAATTTTC TTGATTGGCT
          TGACTGTGTC GGATTTAATT AGACAGCTAA CCTATAAACC AACAAGTCTC
          TGAATAGAGC TGCTCTGGAT TGCAAAAGTG GAGGGGGGAA CTGAAACGAA
          ATTTCCCCTT CCCCCCCGAC AAGCACAGGT TTAAAGGAAA AGAGGAAAAA
          ACCCAACGCC CCAAGAAGAA AGAGCGAAAC TTGAATTAAG CCCTTGCTAC
          CCCTCACCCG CCCGG----- ---------- ---------- ---------T
          TCTGCGGCCG TGGGAACCGG AGCCGAGCCT CGGCGGACAG AGTTCGGTCC
          CCGCTGGATG CGGCGGGGAC CGGGCGGTCG GCGCCCATGC ACTTTCGGGG
          CAAGGAGCAA ACTGCATCTC AGCGCTTCCC AGCTGTTGTT TGGTGTGCTG
          GGCAATACTG TCAATGAATA AAA-CACTAA AGAGTAAGAT AACTTTAGCC
          ATA-GCTGAA GACAAAGATT AAGGAATTGA CTTCATCAGG GAGGATCTTC
          ACCATCATTA ATGGTTTTGC ACAGAAAAAG TCACTGGGAA GAGCAATAGT
          ATTCATCAAT ACCCAATACA TGCTATTTAA AAAACCCAAA CCCTACATCC
          ATAATGCAAA TCCCTTCAAA TTACTGAAAA CCACTTCCTC AAAAAGTGGA
          TACAAAATAT ACCTTTCCTT TAAAAAGATG AAAAAAAGCA TTTCAGTTCA
          TACTTGAGTG GCTTATACAT AAGCGAGGAT CAAGGATAAA TATGGAGCCT
          TCCTGGGAAG TATGTTCAGT TGGAGAGGGT GAAAACATGT CAGGTGATTT
          ATTTTAAATA CCTCATGTTA CAGTATTTCA TTTGATGTAA CTTTTGCATC
          ACTCAGAAGA GTTTATTTTT CAATACAACA CAATCTGGGT TTGAAAACAA
          CCTGAAATAC AAACGTATTT GGGGTCCATT AAGTAAACAA TTGTATGTTC
          TGGCATATAA GAAGCATGAA AGACAGCTGA ATTCTTCACT ATTTAGCAAA
          ACCACCTTTT ATTTTTTTTT AATATCTTTT ATGAAAATGT TATGTCATTT
          GTACCAAGTG GTTTCACAAG AAGTAGATAC TTGCAGCAAG TGACATCACA
          CCTGATTGAG CTTGTGCAAA GATATTCGTA CCAT-TTCAA AGGAAACCTC
          ACTAATTTTC TCTTACTTGA TTGTGATTTT CTGCATATAG ACACAGGTTC
          AGCCCCAACA TGACTGAAAG GGAGGCTGGG CCCCTCTCTT TGAGGGGGAG
          CAGCATTCCT GGGAATGGCA GCATTCCTGG GAATGCCTGA GGGACAGCTG
          AGGGGTGGAT GCAGCAGTGC CTGTGCTCAC CCAGGGCAGC TGCTGGGCGA
          ACAGGCCTCC TGCTTCTTGG GAGCATGCTG GGGGCTTGAC AGGACCCCCA
          TGCTCCCAAA AAGCCTCTGT CAGCTCTCCT GCCCTGAAAC AGAGCTTGGA
          GGGAGGTTTG GCCTGTGTCA GCTCCCTCTT TCTGTCTGTC CAAAGGAACG
          ACTGCCCTTT ATCTCTTCCT GGGGATGCAC CCCGACCTGA GCAGCAATCA
          GTTATTTGCA AACTTTCACA ATCTCTTTTT TACGTGTGCA GCCAAGCATA
          TGTAAACTCA TGTCGTTAAT AATAATCATT TAGCAAAAAG AAAACATAGT
          ACTACTAAAG TAAATNNNTT TTTTTCCTTG AAATTTGAGG TCACAGCATT
          TAAATAAATG TGGTTTAGTT TGTTTTTCTT TATATGATTC TGATAATCAG
          AAATATACAT TTAAGAGCAT AGCTGTTTAT TCTAGTTTAT TCTGGTCACA
          CAAATGGTTA ATGTTTAAAT AATGACTGCA CATGCTTGGG AGGGCAGAGA
          GCAAGTACAG ATTGTCAGAT TGAA------ ---------- -----ATTTT
          TGGATAATAC ATAGTGGACA TGATGCAGTT CACAGACTGC TGACCACTGG
          CCTTATTTGC TGTGCGTGGC CCAGGCTGAG CTCTGGAGGC AGGATTACTC
          ATTTCCTCTC AGACCTGCTC CCCACGCTCA TTACTCAGGC TCTCCCTACT
          CTCTGTACTT AGATGATTTA TTTCTACAAT GTCCCTGGGA GGTGAAATAT
          TGTCCCCACA GAGGAAAAGA GAACT----- ---------- ----------
          ---------- ---------- ---------- ---------- ----------
          ---------- ---------- ---------- ---------- ----------
          ---------- ---------- ---------- ---------- ----------
          ---------- ---------- ---------- ---------- ----------
          ---------- ---------- ---------- ---------- ----------
          ---------- ---------- ---------- ---------- ----------
          ---------- ---------- ---------- ---------- ----------
          ---------- ---------- ---------- ---------- ----------
          ---------- ---------- ---------- ---------- ----------
          ---------- ---------- ---------- ---------- ----------
          ---------- ---------- ---------- ---------- ----------
          ---------- ---------- ---------- ---------- ----------
          ---------- ---------- ---------- ---------- ----------
          ---------- ---------- ---------- ---------- ----------
          ---------- ---------- ---------- ---------- ----------
          ---------- ---------- ---------- ---------- ----------
          ---------- ---------- ---------- ---------- ----------
          ---------- ---------- ---------- ---------- ----------
          ---------- ---------- ---------- ---------- ----------
          ---------- ---------- ---------- ---------- ----------
          ---------- ------GACC ATACTAAGAA AATAATGTTT TAAGATTTTC
          TGATCTCCTC ATAAACATAG CCAGCCTACA GACTTAACTG GAATAACGTA
          TCTCATTAAT TTATCCAGAG CGTCTAGCAG AGAATAAAAA TTGTTCA
1mvz17012 ACAGAGCAGG AGGAAGCCAA ACCCTCTGCA GAGCCACCAG AGCCCCCCTG
          GGAGCAAGAC TGGGAGTTAG GGCTGGCTCA GCAGGGTCTC CATGGGCAGA
          ACTCCTCCTG GAGGGGCTGT TACAGAGCAG AACAGCACCA AGCTGACTTT
          GAAAACAAGA ACTTCTTTAC ACCCACGTGG CACCCACAGC TCCCTCTTCC
          TGGTGAATGC AAACTAATGA TACATCTTCT CTCTCTGTTA CCTCATTTTC
          TGCGAGCCGG GCACGGCCGT AACTTCCAGG ATCGAGCAAA GGAGCGGCGC
          AGGCACATCC CTCCCGCACG GACCCAGCCG CGCATCCCTC CATTCCGGGA
          GCCGCACCGC CGCAGCCGGG CTGGAAGAGG TCAGTGCATC CTCCTCCTCG
          CTCCCCCTTC ACAGCGCTCT GTCCAGCTCG GGACGGGGGT TCATTTTG--
          ---------- ---------- ---------- ---------- ----------
          ---------- ---------- ---------- ---------- ----------
          ---------- ---------- ---------- ---------- ----------
          ---------- ---------- ---------- ---------- ----------
          ----TAGAGC TGCTCTGGAT TGCAAAAGTG GAGGGGGGAA CTGAAACGAA
          ATTTCCCCTT CCCCCCCGAC AAGCACAGGT TTAAAGGAAA AGAGGAAAAA
          ACCCAACGCC CCAAGAAGAA AGAGCGAAAC TTGAATTAAG CCCTTGCTAC
          CCCTCACCCG CCCGG----- ---------- ---------- ---------T
          TCTGCGGCCG TGGGAACCGG AGCCGAGCCT CGGCGGACAG AGTTCGGTCC
          CCGCTGGATG CGGCGGGGAC CGGGCGGTCG GCGCCCATGC ACTTTCGGGG
          CAAGGAGCAA ACTGCATCTC AGCGCTTCCC AGCTGTTGTT TGGTGTGCTG
          GGCAATACTG TCAATGAATA AAA-CACTAA AGAGTAAGAT AACTTTAGCC
          ATA-GCTGAA GACAAAGATT AAGGAATTGA CTTCATCAGG GAGGATCTTC
          ACCATCATTA ATGGTTTTGC ACAGAAAAAG TCACTGGGAA GAGCAATAGT
          ATTCATCAAT ACCCAATACA TGCTATTTAA AAAACCCAAA CCCTACATCC
          ATAATGCAAA TCCCTTCAAA TTACTGAAAA CCACTTCCTC AAAAAGTGGA
          TACAAAATAT ACCTTTCCTT TAAAAAGATG AAAAAAAGCA TTTCAGTTCA
          TACTTGAGTG GCTTATACAT AAGCGAGGAT CAAGGATAAA TATGGAGCCT
          TCCTGGGAAG TATGTTCAGT TGGAGAGGGT GAAAACATGT CAGGTGATTT
          ATTTTAAATA CCTCATGTTA CAGTATTTCA TTTGATGTAA CTTTTGCATC
          ACTCAGAAGA GTTTATTTTT CAATACAACA CAATCTGGGT TTGAAAACAA
          CCTGAAATAC AAACGTATTT GGGGTCCATT AAGTAAACAA TTGTATGTTC
          TGGCATATAA GAAGCATGAA AGACAGCTGA ATTCTTCACT ATTTAGCAAA
          ACCACCTTTT ATTTTTTTTT AATATCTTTT ATGAAAATGT TATGTCATTT
          GTACCAAGTG GTTTCACAAG AAGTAGATAC TTGCAGCAAG TGACATCACA
          CCTGATTGAG CTTGTGCAAA GATATTCGTA CCAT-TTCAA AGGAAACCTC
          ACTAATTTTC TCTTACTTGA TTGTGATTTT CTGCATATAG ACACAGGTTC
          AGCCCCAACA TGACTGAAAG GGAGGCTGGG CCCCTCTCTT TGAGGGGGAG
          CAGCATTCCT GGGAATGGCA GCATTCCTGG GAATGCCTGA GGGACAGCTG
          AGGGGTGGAT GCAGCAGTGC CTGTGCTCAC CCAGGGCAGC TGCTGGGCGA
          ACAGGCCTCC TGCTTCTTGG GAGCATGCTG GGGGCTTGAC AGGACCCCCA
          TGCTCCCAAA AAGCCTCTGT CAGCTCTCCT GCCCTGAAAC AGAGCTTGGA
          GGGAGGTTTG GCCTGTGTCA CCTCCCTCTT TCTGTCTGTC CAAAGGAACG
          ACTGCCCTTT ATCTCTTCCT GGGGATGCAC CCCGACCTGA GCAGCAATCA
          GTTATTTGCA AACTTTCACA ATCTCTTTTT TACGTGTGCA GCCAAGCATA
          TGTAAACTCA TGTCGTTAAT AATAATCATT TAGCAAAAAG AAAACATAGT
          ACTACTAAAG TAAATNNNTT TTTTTCCTTG AAATTTGAGG TCACAGCATT
          TAAATAAATG TGGTTTAGTT TGTTTTTCTT TATATGATTC TGATAATCAG
          AAATATACAT TTAAGAGCAT AGCTGTTTAT TCTAGTTTAT TCTGGTCACA
          CAAATGGTTA ATGTTTAAAT AATGACTGCA CATGCTTGGG AGGGCAGAGA
          GCAAGTACAG ATTGTCAGAT TGAA------ ---------- -----ATTTT
          TGGATAATAC ATAGTGGACA TGATGCAGTT CACAGACTGC TGACCACTGG
          CCTTATTTGT TGTGCGTGGC CCAGGCTGAG CTCTGGAGGC AGGATTACTC
          ATTTCCTCTC AGACCTGCTC CCCACGCTCA TTACTCAGGC TCTCCCTACT
          CTCTGTACTT AGATGATTTA TTTCTACAAT GTCCCTGGGA GGTGAAATAT
          TGTCCCCACA GAGGAAAAGA GAACT----- ---------- ----------
          ---------- ---------- ---------- ---------- ----------
          ---------- ---------- ---------- ---------- ----------
          ---------- ---------- ---------- ---------- ----------
          ---------- ---------- ---------- ---------- ----------
          ---------- ---------- ---------- ---------- ----------
          ---------- ---------- ---------- ---------- ----------
          ---------- ---------- ---------- ---------- ----------
          ---------- ---------- ---------- ---------- ----------
          ---------- ---------- ---------- ---------- ----------
          ---------- ---------- ---------- ---------- ----------
          ---------- ---------- ---------- ---------- ----------
          ---------- ---------- ---------- ---------- ----------
          ---------- ---------- ---------- ---------- ----------
          ---------- ---------- ---------- ---------- ----------
          ---------- ---------- ---------- ---------- ----------
          ---------- ---------- ---------- ---------- ----------
          ---------- ---------- ---------- ---------- ----------
          ---------- ---------- ---------- ---------- ----------
          ---------- ---------- ---------- ---------- ----------
          ---------- ---------- ---------- ---------- ----------
          ---------- ------GACC ATACTAAGAA AATAATGTTT TAAGATTTTC
          TGATCTCCTC ATAAACATAG CCAGCCTACA GACTTAACTG GAATAACGTA
          TCTCATTAAT TTATCCAGAG CGTCTAGCAG AGAATAAAAA TTGTTCA
1mvz17013 ---------- ---------- ---------- ---------- ----------
          ---------- ---------- ---------- ---------- ----------
          ---------- ---------- ---------- ---------- ----------
          ---------- ---------- ---------- ---------- ----------
          ---------- ---------- ---------- ---------- ----------
          ---------- ---------- ---------- ---------- ----------
          ---------- ---------- ---------- ---------- ----------
          ---------- ---------- ---------- ---------- ----------
          ---------- ---------- ---------- ---------- ----------
          ---------- ---------- ---------- ---------- ----------
          ---------- ---------- ---------- ---------- ----------
          ---------- ---------- ---------- ---------- ----------
          ---------- ---------- ---------- ---------- ----------
          ---------- ---------- ---------- ---------- ----------
          ---------- ---------- ---------- ---------- ----------
          ---------- ---------- ---------- ---------- ----------
          ---------- ---------- ---------- ---------- ----------
          ---------- ---------- ---------- ---------- ----------
          ---------- ---------- ---------- ---------- ----------
          ---------- ---------- ---------- ---------- ----------
          ---------- ---------- ---------- ---------- ----------
          ---------- ---------- ---------- ---------- ----------
          ---------- ---------- ---------- ---------- ----------
          ---------- ---------- ---------- ---------- ----------
          ---------- ---------- ---------- ---------- ----------
          ---------- ---------- ---------- ---------- ----------
          ---------- ---------- ---------- ---------- ----------
          ---------- ---------- ---------- ---------- ----------
          ---------- ---------- ---------- ---------- ----------
          ---------- ---------- ---------- ---------- ----------
          ---------- ---------- ---------- ---------- ----------
          ---------- ---------- ---------- ---------- ----------
          ---------- ---------- ---------- ---------- ----------
          ---------- ---------- ---------- ---------- ----------
          ---------- ---------- ---------- ---------- ----------
          ---------- ---------- ---------- ---------- ----------
          ---------- ---------- ---------- ---------- ----------
          ---------- ---------- ---------- ---------- ----------
          ---------- ---------- ---------- ---------- ----------
          ---------- ---------- ---------- ---------- ----------
          ---------- ---------- ---------- ---------- ----------
          ---------- ---------- ---------- ---------- ----------
          ---------- ---------- ---------- ---------- ----------
          ---------- ---------- ---------- ---------- ----------
          ---------- ---------- ---------- ---------- ----------
          ---------- ---------- ---------- ---------- ----------
          ---------- ---------- ---------- ---------- ----------
          ---------- ---------- ---------- ---------- ----------
          ---------- ---------- ---------- ---------- ----------
          ---------- ---------- ---------- ---------- ----------
          ---------- ---------- ---------- ---------- ----------
          ---------- ---------- ---------- ---------- ----------
          ---------- ---------- ---------- ---------- ----------
          ---------- ---------- ---------- ---------- ----------
          ---------- ---------- -----ATGAA CCCCCAAGCA AAACTGGTCT
          TCACCACTAG CCTACTCCTG GGAACCACCA TTACAATCTC AAGCAACCAC
          TGAATCCTAG CTTGAACAGG CCTAGAAATC AACACTCTAG CCATTCTCCC
          CCTAATCTCA AAATCACACC ACCCCCGCGC CGTCGAAGCC GCAACCAAGT
          ACTTTCTAGT ACAAGCAGCA GCCTCAGCCT TACTCCTATT CTCGAGCATG
          ACCAATGCCT GGTACACAGG ACAATGGGAT ATTACCCAAC TAACACACCC
          CACCTCATGC TTAATTCTTA CCTCAGCCAT TGCAATCAAA TTAGGCCTAG
          TACCATTCCA CTTCTGATTC CCAGAAGTAC TTCAAGGCTC CCCACTCACC
          ACAGGCCTCC TACTATCAAC AGCAATAAAA TTCCCACCAA TTACATTACT
          ATTCATGACC TCTCAATCAT TAAATTCAAC CCTGCTAACT ACTATAGCCA
          TCCTATCCGC AGCCCTAGGA GGATGAATAG GCCTAAACCA AACACAAACC
          CGAAAGATCC TAGCCTTTTC CTCCATCTCT CACCTAGGCT GAATAGCCAT
          TATCATCACA TACAGCCCAA AACTCGCCCT ATTAAACTTC TACCTATACA
          CCCTCATAAC CGCAGCCGTA TTCCTCACCA TAGACTCAAT AAAAGTCCTT
          AAACTATCTA CCCTAATAAC CTCATGAACA AAATCACCAG CACTAAGCAC
          AACCCTACTG CTGACACTTC TATCTCTAGC AGGCCTCCCC CCTCTAACAG
          GATTCCTCCC AAAATGACTC ATTATTCAAG AACTAACCAA ACAAGAAATA
          CCTCTAATAG CAACAGCGAT CTCATTACTG TCCCTACTAA GCCTATTTTT
          CTACCTACGT CTAGCATACT GCTCAACAAT TACACTTCCC CCACACACTA
          CAAACCACAT AAAACGATGG CACACCCACA AACCCGTTAA CACCCAAATC
          GCCATCCTAA CTACCTTGTC CATCATACTC CTCCCCATCT CTCCCATCAT
          CCTCACTATC ATGTAA---- ---------- ---------- ----------
          ---------- ---------- ---------- ---------- ----------
          ---------- ---------- ---------- ---------- -------
1mvz17014 ACAGAGCAGG AGGAAGCCAA ACCCTCTGCA GAGCCCCCAG AGCCCCCCTG
          GGAGCAAGAC TGGGAGTTAG GGCTGGCTCA GCAGGGTCTC CATGGGCAGA
          ACTCCTCCTG GAGGGGCTGT TACAGAGCAG AACAGCACCA AGCTGACTTT
          GAAAACAAGA ACTTCTTTAC ACCCACGTGG CACCCACAGC TCCCTCTTCC
          TGGTGAATGC AAACTAATGA TACATCTTCT CTCTCTGTTA CCTCATTTTC
          TGCGAGCCGG GCACGGCTGT AACTTCCAGG ATCGAGCAAA GGAGCGGCGC
          AGGCACATCC CTCCCGCACG GACCCAGCCG CGCATCCCTC CATTCCGGGA
          GCCGCACCGC CGCAGCCGGG CTGGAAGAGG TCAGTGCATC CTCCTCCTCG
          CTCCCCCTTC ACAGCGCTCT GTCCAGCTCG GGACGGGGGT TCATTTTGAG
          AGGAGCCACG CATATCAGGA GAAGAAGGGT ATAAAACCAT GAACTGATCT
          GGGTAAACTG CACGCCTCTG GTGGAACAGG AGATTCCCCG GCCGCCCAGT
          GCTGTTTGCT TATTACCGCT TGCTTAATAA AATAATTTTC TTGATTGGCT
          TGACTGTGTC GGATTTAATT AGACAGCTAA CCTATAAACC AACAAGTCTC
          TGAATAGAGC TGCTCTGGAT TGCAAAAGTG GAGGGGGGAA CTGAAACGAA
          ATTTCCCCTT CCCCCCCGAC AAGCACAGGT TTAAAGGAAA AGAGGAAAAA
          ACCCAACGCC CCAAGAAGAA AGAGCGAAAC TTGAATTAAG CCCTTGCTAC
          CCCTCACCCG CCCGGCCGAG AGGGACT-TG CACTGCCGCC CCGACCCGGT
          TCTGCGGCCG TGGGAACCGG AGCCGAGCCT CGGCGGACAG AGTTCGGTCC
          CCGCTGGATG CGGCGGGGAC CGGGCGGTCG GCGCCCATGC ACTTTCGGGG
          CAAGGAGCAA ACTGCATCTC AGCGCTTCCC AGCTGTTGTT TGGTGTGCTG
          GGCAATACTG TCAATGAATA AAA-CACTAA AGAGTAAGAT AACTTTAGCC
          ATA-GCTGAA GACAAAGATT AAGGAATTGA CTTCATCAGG GAGGATCTTC
          ACCATCATTA ATGGTTTTGC ACAGAAAAAG TCACTGGGAA GAGCAATAGT
          ATTCATCAAT ACCCAATACA TGCTATTTAA AAAACCCAAA CCCTACATCC
          ATAATGCAAA TCCCTTCAAA TTACTGAAAA CCACTTCCTC AAAAAGTGGA
          TACAAAATAT ACCTTTCCTT TAAAAAGATG AAAAAAAGCA TTTCAGTTCA
          TACTTGAGTG GCTTATACAT AAGCGAGGAT CAAGGATAAA TATGGAGCCT
          TCCTGGGAAG TATGTTCAGT TGGAGAGGGT GAAAACATGT CAGGTGATTT
          ATTTTAAATA CCTCATGTTA CAGTATTTCA TTTGATGTAA CTTTTGCATC
          ACTCAGAAGA GTTTATTTTT CAATACAACA CAATCTGGGT TTGAAAACAA
          CCTGAAATAC AAACGTATTT GGGGTCCATT AAGTAAACAA TTGTATGTTC
          TGGCATATAA GAAGCATGAA AGACAGCTGA ATTCTTCACT ATTTAGCAAA
          ACCACCTTTT ATTTTTTTTT AATATCTTTT ATGAAAATGT TATGTCATTT
          GTACCAAGTG GTTTCACAAG AAGTAGATAC TTGCAGCAAG TGACATCACA
          CCTGATTGAG CTTGTGCAAA GATATTCGTA CCAT-TTCAA AGGAAACCTC
          ACTAATTTTC TCTTACTTGA TTGTGATTTT CTGCATATAG ACACAGGTTC
          AGCCCCAACA TGACTGAAAG GGAGGCTGGG CCCCTCTCTT TGAGGGGGAG
          CAGCATTCCT GGGAATGGCA GCATTCCTGG GAATGCCTGA GGGACAGCTG
          AGGGGTGGAT GCAGCAGTGC CTGTGCTCAC CCAGGGCAGC TGCTGGGCGA
          ACAGGCCTCC TGCTTCTTGG GAGCATGCTG GGGGCTTGAC AGGACCCCCA
          TGCTCCCAAA AAGCCTCTGT CAGCTCTCCT GCCCTGAAAC AGAGCTTGGA
          GGGAGGTTTG GCCTGTGTCA GCTCCCTCTT TCTGTCTGTC CAAAGGAACG
          ACTGCCCTTT ATCTCTTCCT GGGGATGCAC CCCGACCTGA GCAGCAATCA
          GTTATTTGCA AACTTTCACA ATCTCTTTTT TACGTGTGCA GCCAAGCATA
          TGTAAACTCA TGTCGTTAAT AATAATCATT TAGCAAAAAG AAAACATAGT
          ACTACTAAAG TAAATNNNTT TTTTTCCTTG AAATTTGAGG TCACAGCATT
          TAAATAAATG TGGTTTAGTT TGTTTTTCTT TATATGATTC TGATAATCAG
          AAATATACAT TTAAGAGCAT AGCTGTTTAT TCTAGTTTAT TCTGGTCACA
          CAAATGGTTA ATGTTTAAAT AATGACTGCA CATGCTTGGG AGGGCAGAGA
          GCAAGTACAG ATTGTCAGAT TGAACAGATT GAATTACAGA TTGAAATTTT
          TGGATAATAC ATAGTGGACA TGATGCAGTT CACAGACTGC TGACCACTGG
          CCTTATTTGC TGTGCGTGGC CCAGGCTGAG CTCTGGAGGC AGGATTACTC
          ATTTCCTCTC AGACCTGCTC CCCACGCTCA TTACTCAGGC TCTCCCTACT
          CTCTGTACTT AGATGATTTA TTTCTACAAT GTCCCTGGGA GGTGAAATAT
          TGTCCCCACA GAGGAAAAGA GAACT----- ---------- ----------
          ---------- ---------- ---------- ---------- ----------
          ---------- ---------- ---------- ---------- ----------
          ---------- ---------- ---------- ---------- ----------
          ---------- ---------- ---------- ---------- ----------
          ---------- ---------- ---------- ---------- ----------
          ---------- ---------- ---------- ---------- ----------
          ---------- ---------- ---------- ---------- ----------
          ---------- ---------- ---------- ---------- ----------
          ---------- ---------- ---------- ---------- ----------
          ---------- ---------- ---------- ---------- ----------
          ---------- ---------- ---------- ---------- ----------
          ---------- ---------- ---------- ---------- ----------
          ---------- ---------- ---------- ---------- ----------
          ---------- ---------- ---------- ---------- ----------
          ---------- ---------- ---------- ---------- ----------
          ---------- ---------- ---------- ---------- ----------
          ---------- ---------- ---------- ---------- ----------
          ---------- ---------- ---------- ---------- ----------
          ---------- ---------- ---------- ---------- ----------
          ---------- ---------- ---------- ---------- ----------
          ---------- ------GACC ATACTAAGAA AATAATGTTT TAAGATTTTC
          TGATCTCCTC ATAAACATAG CCAGCCTACA GACTTAACTG GAATAACGTA
          TCTCATTAAT TTATCCAGAG CGTCTAGCAG AGAATAAAAA TTGTTCA
1mvz17015 ACAGAGCAGG AGGAAGCCAA ACCCTCTGCA GAGCCCCCAG AGCCCCCCTG
          GGAGCAAGAC TGGGAGTTAG GGCTGGCTCA GCAGGGTCTC CATGGGCAGA
          ACTCCTCCTG GAGGGGCTGT TACAGAGCAG AACAGCACCA AGCTGACTTT
          GAAAACAAGA ACTTCTTTAC ACCCACGTGG CACCCACAGC TCCCTCTTCC
          TGGTGAATGC AAACTAATGA TACATCTTCT CTCTCTGTTA CCTCATTTTC
          TGCGAGCCGG GCACGGCTGT AACTTCCAGG ATCGAGCAAA GGAGCGGCGC
          AGGCACATCC CTCCCGCACG GACCCAGCCG CGCATCCCTC CATTCCGGGA
          GCCGCACCGC CGCAGCCGGG CTGGAAGAGG TCAGTGCATC CTCCTCCTCG
          CTCCCCCTTC ACAGCGCTCT GTCCAGCTCG GGACGGGGGT TCATTTTG--
          ---------- ---------- ---------- ---------- ----------
          ---------- ---------- ---------- ---------- ----------
          ---------- ---------- ---------- ---------- ----------
          ---------- ---------- ---------- ---------- ----------
          ----TAGAGC TGCTCTGGAT TGCAAAAGTG GAGGGGGGAA CTGAAACGAA
          ATTTCCCCTT CCCCCCCGAC AAGCACAGGT TTAAAGGAAA AGAGGAAAAA
          ACCCAACGCC CCAAGAAGAA AGAGCGAAAC TTGAATTAAG CCCTTGCTAC
          CCCTCACCCG CCCGGCCGAG AGGGACT-TG CACTGCCGCC CCGACCCGGT
          TCTGCGGCCG TGGGAACCGG AGCCGAGCCT CGGCGGACAG AGTTCGGTCC
          CCGCTGGATG CGGCGGGGAC CGGGCGGTCG GCGCCCATGC ACTTTCGGGG
          CAAGGAGCAA ACTGCATCTC AGCGCTTCCC AGCTGTTGTT TGGTGTGCTG
          GGCAATACTG TCAATGAATA AAA-CACTAA AGAGTAAGAT AACTTTAGCC
          ATA-GCTGAA GACAAAGATT AAGGAATTGA CTTCATCAGG GAGGATCTTC
          ACCATCATTA ATGGTTTTGC ACAGAAAAAG TCACTGGGAA GAGCAATAGT
          ATTCATCAAT ACCCAATACA TGCTATTTAA AAAACCCAAA CCCTACATCC
          ATAATGCAAA TCCCTTCAAA TTACTGAAAA CCACTTCCTC AAAAAGTGGA
          TACAAAATAT ACCTTTCCTT TAAAAAGATG AAAAAAAGCA TTTCAGTTCA
          TACTTGAGTG GCTTATACAT AAGCGAGGAT CAAGGATAAA TATGGAGCCT
          TCCTGGGAAG TATGTTCAGT TGGAGAGGGT GAAAACATGT CAGGTGATTT
          ATTTTAAATA CCTCATGTTA CAGTATTTCA TTTGATGTAA CTTTTGCATC
          ACTCAGAAGA GTTTATTTTT CAATACAACA CAATCTGGGT TTGAAAACAA
          CCTGAAATAC AAACGTATTT GGGGTCCATT AAGTAAACAA TTGTATGTTC
          TGGCATATAA GAAGCATGAA AGACAGCTGA ATTCTTCACT ATTTAGCAAA
          ACCACCTTTT ATTTTTTTTT AATATCTTTT ATGAAAATGT TATGTCATTT
          GTACCAAGTG GTTTCACAAG AAGTAGATAC TTGCAGCAAG TGACATCACA
          CCTGATTGAG CTTGTGCAAA GATATTCGTA CCAT-TTCAA AGGAAACCTC
          ACTAATTTTC TCTTACTTGA TTGTGATTTT CTGCATATAG ACACAGGTTC
          AGCCCCAACA TGACTGAAAG GGAGGCTGGG CCCCTCTCTT TGAGGGGGAG
          CAGCATTCCT GGGAATGGCA GCATTCCTGG GAATGCCTGA GGGACAGCTG
          AGGGGTGGAT GCAGCAGTGC CTGTGCTCAC CCAGGGCAGC TGCTGGGCGA
          ACAGGCCTCC TGCTTCTTGG GAGCATGCTG GGGGCTTGAC AGGACCCCCA
          TGCTCCCAAA AAGCCTCTGT CAGCTCTCCT GCCCTGAAAC AGAGCTTGGA
          GGGAGGTTTG GCCTGTGTCA CCTCCCTCTT TCTGTCTGTC CAAAGGAACG
          ACTGCCCTTT ATCTCTTCCT GGGGATGCAC CCCGACCTGA GCAGCAATCA
          GTTATTTGCA AACTTTCACA ATCTCTTTTT TACGTGTGCA GCCAAGCATA
          TGTAAACTCA TGTCGTTAAT AATAATCATT TAGCAAAAAG AAAACATAGT
          ACTACTAAAG TAAATNNNTT TTTTTCCTTG AAATTTGAGG TCACAGCATT
          TAAATAAATG TGGTTTAGTT TGTTTTTCTT TATATGATTC TGATAATCAG
          AAATATACAT TTAAGAGCAT AGCTGTTTAT TCTAGTTTAT TCTGGTCACA
          CAAATGGTTA ATGTTTAAAT AATGACTGCA CATGCTTGGG AGGGCAGAGA
          GCAAGTACAG ATTGTCAGAT TGAACAGATT GAATTACAGA TTGAAATTTT
          TGGATAATAC ATAGTGGACA TGATGCAGTT CACAGACTGC TGACCACTGG
          CCTTATTTGC TGTGCGTGGC CCAGGCTGAG CTCTGGAGGC AGGATTACTC
          ATTTCCTCTC AGACCTGCTC CCCACGCTCA TTACTCAGGC TCTCCCTACT
          CTCTGTACTT AGATGATTTA TTTCTACAAT GTCCCTGGGA GGTGAAATAT
          TGTCCCCACA GAGGAAAAGA GAACT----- ---------- ----------
          ---------- ---------- ---------- ---------- ----------
          ---------- ---------- ---------- ---------- ----------
          ---------- ---------- ---------- ---------- ----------
          ---------- ---------- ---------- ---------- ----------
          ---------- ---------- ---------- ---------- ----------
          ---------- ---------- ---------- ---------- ----------
          ---------- ---------- ---------- ---------- ----------
          ---------- ---------- ---------- ---------- ----------
          ---------- ---------- ---------- ---------- ----------
          ---------- ---------- ---------- ---------- ----------
          ---------- ---------- ---------- ---------- ----------
          ---------- ---------- ---------- ---------- ----------
          ---------- ---------- ---------- ---------- ----------
          ---------- ---------- ---------- ---------- ----------
          ---------- ---------- ---------- ---------- ----------
          ---------- ---------- ---------- ---------- ----------
          ---------- ---------- ---------- ---------- ----------
          ---------- ---------- ---------- ---------- ----------
          ---------- ---------- ---------- ---------- ----------
          ---------- ---------- ---------- ---------- ----------
          ---------- ------GACC ATACTAAGAA AATAATGTTT TAAGATTTTC
          TGATCTCCTC ATAAACATAG ACAGCCTACA GACTTAACTG GAATAACGTA
          TCTCATTAAT TTATCCAGAG CGTCTAGCAG AGAATAAAAA TTGTTCA
1ummz2016 ---------- ---------- ---------- ---------- ----------
          ---------- ---------- ---------- ---------- ----------
          ---------- ---------- ---------- ---------- ----------
          ---------- ---------- ---------- ---------- ----------
          ---------- ---------- ---------- ---------- ----------
          ---------- ---------- ---------- ---------- ----------
          ---------- ---------- ---------- ---------- ----------
          ---------- ---------- ---------- ---------- ----------
          ---------- ---------- ---------- ---------- ----------
          ---------- ---------- ---------- ---------- ----------
          ---------- ---------- ---------- ---------- ----------
          ---------- ---------- ---------- ---------- ----------
          ---------- ---------- ---------- ---------- ----------
          ---------- ---------- ---------- ---------- ----------
          ---------- ---------- ---------- ---------- ----------
          ---------- ---------- ---------- ---------- ----------
          ---------- ---------- ---------- ---------- ----------
          ---------- ---------- ---------- ---------- ----------
          ---------- ---------- ---------- ---------- ----------
          ---------- ---------- ---------- ---------- ----------
          ---------- ---------- ---------- ---------- ----------
          ---------- ---------- ---------- ---------- ----------
          ---------- ---------- ---------- ---------- ----------
          ---------- ---------- ---------- ---------- ----------
          ---------- ---------- ---------- ---------- ----------
          ---------- ---------- ---------- ---------- ----------
          ---------- ---------- ---------- ---------- ----------
          ---------- ---------- ---------- ---------- ----------
          ---------- ---------- ---------- ---------- ----------
          ---------- ---------- ---------- ---------- ----------
          ---------- ---------- ---------- ---------- ----------
          ---------- ---------- ---------- ---------- ----------
          ---------- ---------- ---------- ---------- ----------
          ---------- ---------- ---------- ---------- ----------
          ---------- ---------- ---------- ---------- ----------
          ---------- ---------- ---------- ---------- ----------
          ---------- ---------- ---------- ---------- ----------
          ---------- ---------- ---------- ---------- ----------
          ---------- ---------- ---------- ---------- ----------
          ---------- ---------- ---------- ---------- ----------
          ---------- ---------- ---------- ---------- ----------
          ---------- ---------- ---------- ---------- ----------
          ---------- ---------- ---------- ---------- ----------
          ---------- ---------- ---------- ---------- ----------
          ---------- ---------- ---------- ---------- ----------
          ---------- ---------- ---------- ---------- ----------
          ---------- ---------- ---------- ---------- ----------
          ---------- ---------- ---------- ---------- ----------
          ---------- ---------- ---------- ---------- ----------
          ---------- ---------- ---------- ---------- ----------
          ---------- ---------- ---------- ---------- ----------
          ---------- ---------- ---------- ---------- ----------
          ---------- ---------- ---------- ---------- ----------
          ---------- ---------- ---------- ---------- ----------
          ---------- ---------- -----ATGAA CCCCCAAGCA AAACTGGTCT
          TCACCACTAG CCTACTCCTG GGAACCACCA TTACAATCTC AAGCAACCAC
          TGAATCCTAG CTTGAACAGG CCTAGAAATC AACACTCTAG CCATTCTCCC
          CCTAATCTCA AAATCACACC ACCCCCGCGC CGTCGAAGCC GCAACCAAGT
          ACTTTCTAGT ACAAGCAGCA GCCTCAGCCT TACTCCTATT CTCGAGCATG
          ACCAATGCCT GGTACACAGG ACAATGAGAT ATTACCCAAC TAACACACCC
          CACCTCATGC TTAATTCTTA CCTCAGCCAT TGCAATCAAA TTAGGCCTAG
          TACCATTCCA CTTCTGATTC CCAGAAGTAC TTCAAGGCTC CCCACTCACC
          ACAGGCCTCC TACTATCAAC AGCAATAAAA TTCCCACCAA TTACATTACT
          ATTCATGACC TCTCAATCAT TAAATTCAAC CCTGCTAACT ACTATAGCCA
          TCCTATCCGC AGCCCTAGGA GGATGAATAG GCCTAAACCA AACACAAACC
          CGAAAGATCC TAGCCTTTTC CTCCATCTCT CACCTAGGCT GAATAGCCAT
          TATCATCACA TACAGCCCAA AACTCGCCCT ATTAAACTTC TACCTATATA
          CTCTCATAAC CGCAGCCGTA TTCCTCACCA TAGACTCAAT AAAAGTCCTT
          AAACTATCTA CCCTAATAAC CTCATGAACA AAATCACCAG CACTAAGCAC
          AACCCTACTG CTGACACTTC TATCTCTAGC AGGCCTCCCC CCTCTAACAG
          GATTCCTCCC AAAATGACTC ATTATTCAAG AACTAACCAA ACAAGAAATA
          CCTCTAATAG CAACAGCGAT CTCATTACTG TCCCTACTAA GCCTATTTTT
          CTACCTACGT CTAGCATACT GCTGGACAAT TACACTTCCC CCACACACTA
          CAAACCACAT AAAACGATGG CACACCCACA AACCCGTTAA CACCCAAATC
          GCCATCCTAA CTACCTTATC CATCATACTC CTCCCCATCT CCCCCATCAT
          CCTCACTATC ATGTAA---- ---------- ---------- ----------
          ---------- ---------- ---------- ---------- ----------
          ---------- ---------- ---------- ---------- -------
1ummz2017 ACAGAGCAGG AGGAAGCCAA ACCCTCTGCA GAGCCCCCAG AGCCCCCCTG
          GGAGCAAGAC TGGGAGTTAG GGCTGGCTCA GCAGGGTCTC CATGGGCAGA
          ACTCCTCCTG GAGGGGCTGT TACAGAGCAG AACAGCACCA AGCTGACTTT
          GAAAACAAGA ACTTCTTTAC ACCCACGTGG CACCCACAGC TCCCTCTTCC
          TGGTGAATGC AAACTAATGA TACATCTTCT CTCTNNGTTA CCTCATTTTC
          TGCGAGCCGG GCACGGCTGT AACTTCCAGG ATCGAGCAAA GGAGCGGCGC
          AGGCACATCC CTCCCGCACG GACCCAGCCG CGCATCCCTC CATTCCGGGA
          GCCGCACCGC CGCAGCCGGG CTGGAAGAGG TCAGTGCATC CTCCTCCTCG
          CTCCCCCTTC ACAGCGCTCT GTCCAGCTCG GGACGGGGGT TCATTTTGAG
          AGGAGCCACG CATATCAGGA GAAGAAGGGT ATAAAACCAT GAACTGATCT
          GGGTAAACTG CACGCCTCTG GTGGAACAGG AGATTCCCCG GCCGCCCAGT
          GCTGTTTGCT TATTACCGCT TGCTTAATAA AATAATTTTC TTGATTGGCT
          TGACTGTGTC GGATTTAATT AGACAGCTAA CCTATAAACC AACAAGTCTC
          TGAATAGAGC TGCTCTGGAT TGCAAAAGTG GAGGGGGGAA CTGAAACGAA
          ATTTCCCCTT CCCCCCCGAC AAGCACAGGT TTAAAGGAAA AGAGGAAAAA
          ACCCAACGCC CCAAGAAGAA AGAGCGAAAC TTGAATTAAG CCCTTGCTAC
          CCCTCACCCG CCCGGCCGAG AGGGACT-TG CACTGCCGCC CCGACCCGGT
          TCTGCGGCCG TGGGAACCGG AGCCGAGCCT CGGCGGACAG AGTTCGGTCC
          CCGCTGGATG CGGCGGGGAC CGGGCGGTCG GCGCCCATGC ACTTTCGGGG
          CAAGGAGCAA ACTGCATCTC AGCGCTTCCC AGCTGTTGTT TGGTGTGCTG
          GGCAATACTG TCAATGAATA AAA-CACTAA AGAGTAAGAT AACTTTAGCC
          ATA-GCTGAA GACAAAGATT AAGGAATTGA CTTCATCAGG GAGGATCTTC
          ACCATCATTA ATGGTTTTGC ACAGAAAAAG TCACTGGGAA GAGCAATAGT
          ATTCATCAAT ACCCAATACA TGCTATTTAA AAAACCCAAA CCCTACATCC
          ATAATGCAAA TCCCTTCAAA TTACTGAAAA CCACTTCCTC AAAAAGTGGA
          TACAAAATAT ACCTTTCCTT TAAAAAGATG AAAAAAAGCA TTTCAGTTCA
          TACTTGAGTG GCTTATACAT AAGCGAGGAT CAAGGATAAA TATGGAGCCT
          TCCTGGGAAG TATGTTCAGT TGGAGAGGGT GAAAACATGT CAGGTGATTT
          ATTTTAAATA CCTCATGTTA CAGTATTTCA TTTGATGTAA CTTTTGCATC
          ACTCAGAAGA GTTTATTTTT CAATACAACA CAATCTGGGT TTGAAAACAA
          CCTGAAATAC AAACGTATTT GGGGTCCATT AAGTAAACAA TTGTATGTTC
          TGGCATATAA GAAGCATGAA AGACAGCTGA ATTCTTCACT ATTTAGCAAA
          ACCACCTTTT ATTTTTTTTT AATATCTTTT ATGAAAATGT TATGTCATTT
          GTACCAAGTG GTTTCACAAG AAGTAGATAC TTGCAGCAAG TGACATCACA
          CCTGATTGAG CTTGTGCAAA GATATTCGTA CCAT-TTCAA AGGAAACCTC
          ACTAATTTTC TCTTACTTGA TTGTGATTTT CTGCATATAG ACACAGGTTC
          AGCCCCAACA TGACTGAAAG GGAGGCTGGG CCCCTCTCTT TGAGGGGGAG
          CAGCATTCCT GGGAATGGCA GCATTCCTGG GAATGCCTGA GGGACAGCTG
          AGGGGTGGAT GCAGCAGTGC CTGTGCTCAC CCAGGGCAGC TGCTGGGCGA
          ACAGGCCTCC TGCTTCTTGG GAGCATGCTG GGGGCTTGAC AGGACCCCCA
          TGCTCCCAAA AAGCCTCTGT CAGCTCTCCT GCCCTGAAAC AGAGCTTGGA
          GGGAGGTTTG GCCTGTGTCA GCTCCCTCTT TCTGTCTGTC CAAAGGAACG
          ACTGCCCTTT ATCTCTTCCT GGGGATGCAC CCCGACCTGA GCAGCAATCA
          GTTATTTGCA AACTTTCACA ATCTCTTTTT TACGTGTGCA GCCAAGCATA
          TGTAAACTCA TGTCGTTAAT AATAATCATT TAGCAAAAAG AAAACATAGT
          ACTACTAAAG TAAATNNNTT TTTTTCCTTG AAATTTGAGG TCACAGCATT
          TAAATAAATG TGGTTTAGTT TGTTTTTCTT TATATGATTC TGATAATCAG
          AAATATACAT TTAAGAGCAT AGCTGTTTAT TCTAGTTTAT TCTGGTCACA
          CAAATGGTTA ATGTTTAAAT AATGACTGCA CATGCTTGGG AGGGCAGAGA
          GCAAGTACAG ATTGTCAGAT TGAACAGATT GAATTACAGA TTGAAATTTT
          TGGATAATAC ATAGTGGACA TGATGCAGTT CACAGACTGC TGACCACTGG
          CCTTATTTGT TGTGCGTGGC CCAGGCTGAG CTCTGGAGGC AGGATTACTC
          ATTTCCTCTC AGACCTGCTC CCCACGCTCA TTACTCAGGC TCTCCCTACT
          CTCTGTACTT AGATGATTTA TTTCTACAAT GTCCCTGGGA GGTGAAATAT
          TGTCCCCACA GAGGAAAAGA GAACT----- ---------- ----------
          ---------- ---------- ---------- ---------- ----------
          ---------- ---------- ---------- ---------- ----------
          ---------- ---------- ---------- ---------- ----------
          ---------- ---------- ---------- ---------- ----------
          ---------- ---------- ---------- ---------- ----------
          ---------- ---------- ---------- ---------- ----------
          ---------- ---------- ---------- ---------- ----------
          ---------- ---------- ---------- ---------- ----------
          ---------- ---------- ---------- ---------- ----------
          ---------- ---------- ---------- ---------- ----------
          ---------- ---------- ---------- ---------- ----------
          ---------- ---------- ---------- ---------- ----------
          ---------- ---------- ---------- ---------- ----------
          ---------- ---------- ---------- ---------- ----------
          ---------- ---------- ---------- ---------- ----------
          ---------- ---------- ---------- ---------- ----------
          ---------- ---------- ---------- ---------- ----------
          ---------- ---------- ---------- ---------- ----------
          ---------- ---------- ---------- ---------- ----------
          ---------- ---------- ---------- ---------- ----------
          ---------- ------GACC ATACTAAGAA AATAATGTTT TAAGATTTTC
          TGATCTCCTC ATAAACATAG ACAGCCTACA GACTTAACTG GAATAACGTA
          TCTCATTAAT TTATCCAGAG CGTCTAGCAG AGAATAAAAA TTGTTCA
1ummz2018 ACAGAGCAGG AGGAAGCCAA ACCCTCTGCA GAGCCACCAG AGCCCCCCTG
          GGAGCAAGAC TGGGAGTTAG GGCTGGCTCA GCAGGGTCTC CATGGGCAGA
          ACTCCTCCTG GAGGGGCTGT TACAGAGCAG AACAGCACCA AGCTGACTTT
          GAAAACAAGA ACTTCTTTAC ACCCACGTGG CACCCACAGC TCCCTCTTCC
          TGGTGAATGC AAACTAATGA TACATCTTCT CTCTCTGTTA CCTCATTTTC
          TGCGAGCCGG GCACGGCTGT AACTTCCAGG ATCGAGCAAA GGAGCGGCGC
          AGGCACATCC CTCCCGCCCG GACCCAGCCG CGCATCCCTC CATTCCGGGA
          GCCGCACCGC CGCAGCCGGG CTGGAAGAGG TCAGTGCATC CTCCTCCTCG
          CTCCCCCTTC ACAGCGCTCT GTCCAGCTCG GGACGGGGGT TCATTTTGAG
          AGGAGCCATG CATATCAGGA GAAGAAGGGT ATAAAACCAT GAACTGATCT
          GGGTAAACTG CACGCCTCTG GTGGAACAGG AGATTCCCCG GCCGCCCAGT
          GCTGTTTGCT TATTGCCGCT TGCTTAATAA AATAATTTTC TTGATTGGCT
          TGACTGTGTC GGATTTAATT AGACAGCTAA CCTATAAACC AACAAGTCTC
          TGAATAGAGC TGCTCTGGAT TGCAAAAGTG GAGGGGGGAA CTGAAACGAA
          ATTTCCCCTT CCCCCCCGAC AAGCACAGGT TTAAAGGAAA AGAGGAAAAA
          ACCCAACGCC CCAAGAAGAA AGAGCGAAAC TTGAATTAAG CCCTTGCTAC
          CCCTCACCCG CCCGGCCGAG AGGGACT-TG CACTGCCGCC CCGACCCGGT
          TCTGCGGCCG TGGGAACCGG AGCCGAGCCT CGGCGGACAG AGTTCGGTCC
          CCGCTGGATG CGGCGGGGAC CGGGCGGTCG GCGCCCATGC ACTTTCGGGG
          CAAGGAGCAA ACTGCATCTC AGCGCTTCCC AGCTGTTGTT TGGTGTGCTG
          GGCAATACTG TCAATGAATA AAA-CACTAA AGAGTAAGAT AACTTTAGCC
          ATA-GCTGAA GACAAAGATT AAGGAATTGA CTTCATCAGG GAGGATCTTC
          ACCATCATTA ATGGTTTTGC ACAGAAAAAG TCACTGGGAA GAGCAATAGT
          ATTCATCAAT ACCCAATACA TGCTATTTAA AAAACCCAAA CCCTACATCC
          ATAATGCAAA TCCCTTCAAA TTACTGAAAA CCACTTCCTC AAAAAGTGGA
          TACAAAATAT ACCTTTCCTT TAAAAAGATG AAAAAAAGCA TTTCAGTTCA
          TACTTGAGTG GCTTATACAT AAGCGAGGAT CAAGGATAAA TATGGAGCCT
          TCCTGGGAAG TATGTTCAGT TGGAGAGGGT GAAAACATGT CAGGTGATTT
          ATTTTAAATA CCTCATGTTA CAGTATTTCA TTTGATGTAA CTTTTGCATC
          ACTCAGAAGA GTTTATTTTT CAATACAACA CAATCTGGGT TTGAAAACAA
          CCTGAAATAC AAACGTATTT GGGGTCCATT AAGTAAACAA TTGTATGTTC
          TGGCATATAA GAAGCATGAA AGACAGCTGA ATTCTTCACT ATTTAGCAAA
          ACCACCTTTT ATTTTTTTTT AATATCTTTT ATGAAAATGT TATGTCATTT
          GTACCAAGTG GTTTCACAAG AAGTAGATAC TTGCAGCAAG TGACATCACA
          CCTGATTGAG CTTGTGCAAA GATATTCGTA CCAT-TTCAA AGGAAACCTC
          ACTAATTTTC TCTTACTTGA TTGTGATTTT CTGCATATAG ACACAGGTTC
          AGCCCCAACA TGACTGAAAG GGAGGCTGGG CCCCTCTCTT TGAGGGGGAG
          CAGCATTCCT GGGAATGGCA GCATTCCTGG GAATGCCTGA GGGACAGCTG
          AGGGGTGGAT GCAGCAGTGC CTGTGCTCAC CCAGGGCAGC TGCTGGGCGA
          ACAGGCCTCC TGCTTCTTGG GAGCATGCTG GGGGCTTGAC AGGACCCCCA
          TGCTCCCAAA AAGCCTCTGT CAGCTCTCCT GCCCTGAAAC AGAGCTTGGA
          GGGAGGTTTG GCCTGTGTCA GCTCCCTCTT TCTGTCTGTC CAAAGGAACG
          ACTGCCCTTT ATCTCTTCCT GGGGATGCAC CCCGACCTGA GCAGCAATCA
          GTTATTTGCA AACTTTCACA ATCTCTTTTT TACGTGTGCA GCCAAGCATA
          TGTAAACTCA TGTCGTTAAT AATAATCATT TAGCAAAAAG AAAACATAGT
          ACTACTAAAG TAAATNNNTT TTTTTCCTTG AAATTTGAGG TCACAGCATT
          TAAATAAATG TGGTTTAGTT TGTTTTTCTT TATATGATTC TGATAATCAG
          AAATATACAT TTAAGAGCAT AGCTGTTTAT TCTAGTTTAT TCTGGTCACA
          CAAATGGTTA ATGTTTAAAT AATGACTGCA CATGCTTGGG AGGGCAGAGA
          GCAAGTACAG ATTGTCAGAT TGAA------ ---------- -----ATTTT
          TGGATAATAC ATAGTGGACA TGATGCAGTT CACAGACTGC TGACCACTGG
          CCTTATTTGT TGTGCGTGGC CCAGGCTGAG CTCTGGAGGC AGGATTACTC
          ATTTCCTCTC AGACCTGCTC CCCACGCTCA TTACTCAGGC TCTCCCTACT
          CTCTGTACTT AGATGATTTA TTTCTACAAT GTCCCTGGGA GGTGAAATAT
          TGTCCCCACA GAGGAAAAGA GAACT----- ---------- ----------
          ---------- ---------- ---------- ---------- ----------
          ---------- ---------- ---------- ---------- ----------
          ---------- ---------- ---------- ---------- ----------
          ---------- ---------- ---------- ---------- ----------
          ---------- ---------- ---------- ---------- ----------
          ---------- ---------- ---------- ---------- ----------
          ---------- ---------- ---------- ---------- ----------
          ---------- ---------- ---------- ---------- ----------
          ---------- ---------- ---------- ---------- ----------
          ---------- ---------- ---------- ---------- ----------
          ---------- ---------- ---------- ---------- ----------
          ---------- ---------- ---------- ---------- ----------
          ---------- ---------- ---------- ---------- ----------
          ---------- ---------- ---------- ---------- ----------
          ---------- ---------- ---------- ---------- ----------
          ---------- ---------- ---------- ---------- ----------
          ---------- ---------- ---------- ---------- ----------
          ---------- ---------- ---------- ---------- ----------
          ---------- ---------- ---------- ---------- ----------
          ---------- ---------- ---------- ---------- ----------
          ---------- ------GACC ATACTAAGAA AATAATGTTT TAAGATTTTC
          TGATCTCCTC ATAAACATAT CCAGCCTACA GACTTAACTG GAATAACGTA
          TCTCATTAAT TTATCCAGAG CGTCTAGCAG AGAATAAAAA TTGTTCA
1ummz2019 ---------- ---------- ---------- ---------- ----------
          ---------- ---------- ---------- ---------- ----------
          ---------- ---------- ---------- ---------- ----------
          ---------- ---------- ---------- ---------- ----------
          ---------- ---------- ---------- ---------- ----------
          ---------- ---------- ---------- ---------- ----------
          ---------- ---------- ---------- ---------- ----------
          ---------- ---------- ---------- ---------- ----------
          ---------- ---------- ---------- ---------- ----------
          ---------- ---------- ---------- ---------- ----------
          ---------- ---------- ---------- ---------- ----------
          ---------- ---------- ---------- ---------- ----------
          ---------- ---------- ---------- ---------- ----------
          ---------- ---------- ---------- ---------- ----------
          ---------- ---------- ---------- ---------- ----------
          ---------- ---------- ---------- ---------- ----------
          ---------- ---------- ---------- ---------- ----------
          ---------- ---------- ---------- ---------- ----------
          ---------- ---------- ---------- ---------- ----------
          ---------- ---------- ---------- ---------- ----------
          ---------- ---------- ---------- ---------- ----------
          ---------- ---------- ---------- ---------- ----------
          ---------- ---------- ---------- ---------- ----------
          ---------- ---------- ---------- ---------- ----------
          ---------- ---------- ---------- ---------- ----------
          ---------- ---------- ---------- ---------- ----------
          ---------- ---------- ---------- ---------- ----------
          ---------- ---------- ---------- ---------- ----------
          ---------- ---------- ---------- ---------- ----------
          ---------- ---------- ---------- ---------- ----------
          ---------- ---------- ---------- ---------- ----------
          ---------- ---------- ---------- ---------- ----------
          ---------- ---------- ---------- ---------- ----------
          ---------- ---------- ---------- ---------- ----------
          ---------- ---------- ---------- ---------- ----------
          ---------- ---------- ---------- ---------- ----------
          ---------- ---------- ---------- ---------- ----------
          ---------- ---------- ---------- ---------- ----------
          ---------- ---------- ---------- ---------- ----------
          ---------- ---------- ---------- ---------- ----------
          ---------- ---------- ---------- ---------- ----------
          ---------- ---------- ---------- ---------- ----------
          ---------- ---------- ---------- ---------- ----------
          ---------- ---------- ---------- ---------- ----------
          ---------- ---------- ---------- ---------- ----------
          ---------- ---------- ---------- ---------- ----------
          ---------- ---------- ---------- ---------- ----------
          ---------- ---------- ---------- ---------- ----------
          ---------- ---------- ---------- ---------- ----------
          ---------- ---------- ---------- ---------- ----------
          ---------- ---------- ---------- ---------- ----------
          ---------- ---------- ---------- ---------- ----------
          ---------- ---------- ---------- ---------- ----------
          ---------- ---------- ---------- ---------- ----------
          ---------- ---------- -----ATGAA CCCCCAAGCA AAACTGGTCT
          TCACCACTAG CCTACTCCTG GGAACCACCA TTACAATCTC AAGCAACCAC
          TGAATCCTAG CTTGAACAGG CCTAGAAATC AACACTCTAG CCATTCTCCC
          CCTAATCTCA AAATCACACC ACCCCCGCGC CGTCGAAGCC GCAACCAAGT
          ACTTTCTAGT ACAAGCAGCA GCCTCAGCCT TACTCCTATT CTCGAGCATG
          ACCAATGCCT GGTACACAGG ACAATGAGAT ATTACCCAAC TAACACACCC
          CACCTCATGC TTAATTCTTA CCTCAGCCAT TGCAATCAAA TTAGGCCTAG
          TACCATTCCA CTTCTGATTC CCAGAAGTAC TTCAAGGCTC CCCACTCACC
          ACAGGCCTCC TACTATCAAC AGCAATAAAA TTCCCACCAA TTACATTACT
          ATTCATGACC TCTCAATCAT TAAATTCAAC CCTGCTAACT ACTATAGCCA
          TCCTATCCGC AGCCCTAGGA GGATGAATAG GCCTAAACCA AACACAAACC
          CGAAAGATCC TAGCCTTTTC CTCCATCTCT CACCTAGGCT GAATAGCCAT
          TATCATCACA TACAGCCCAA AACTCGCCCT ATTAAACTTC TACCTATATA
          CTCTCATAAC CGCAGCCGTA TTCCTCACCA TAGACTCAAT AAAAGTCCTT
          AAACTATCTA CCCTAATAAC CTCATGAACA AAATCACCAG CACTAAGCAC
          AACCCTACTG CTGACACTTC TATCTCTAGC AGGCCTCCCC CCTCTAACAG
          GATTCCTCCC AAAATGACTC ATTATTCAAG AACTAACCAA ACAAGAAATA
          CCTCTAATAG CAACAGCGAT CTCATTACTG TCCCTACTAA GCCTATTTTT
          CTACCTACGT CTAGCATACT GCTCGACAAT TACACTTCCC CCACACACTA
          CAAACCACAT AAAACGATGG CACACCCACA AACCCGTTAA CACCCAAATC
          GCCATCCTAA CTACCTTGTC CATCATACTC CTCCCCATCT CCCCCATCAT
          CCTCACTATC ATGTAA---- ---------- ---------- ----------
          ---------- ---------- ---------- ---------- ----------
          ---------- ---------- ---------- ---------- -------
1ummz2020 ACAGAGCAGG AGGAAGCCAA ACCCTCTGCA GAGCCCCCAG AGCCCCCCTG
          GGAGCAAGAC TGGGAGTTAG GGCTGGCTCA GCAGGGTCTC CATGGGCAGA
          ACTCCTCCTG GAGGGGCTGT TACAGAGCAG AACAGCACCA AGCTGACTTT
          GAAAACAAGA ACTTCTTTAC ACCCACGTGG CACCCACAGC TCCCTCTTCC
          TGGTGAATGC AAACTAATGA TACATCTTCT CTCTNNGTTA CCTCATTTTC
          TGCGAGCCGG GCACGGCTGT AACTTCCAGG ATCGAGCAAA GGAGCGGCGC
          AGGCACATCC CTCCCGCACG GACCCAGCCG CGCATCCCTC CATTCCGGGA
          GCCGCACCGC CGCAGCCGGG CTGGAAGAGG TCAGTGCATC CTCCTCCTCG
          CTCCCCCTTC ACAGCGCTCT GTCCAGCTCG GGACGGGGGT TCATTTTGAG
          AGGAGCCACG CATATCAGGA GAAGAAGGGT ATAAAACCAT GAACTGATCT
          GGGTAAACTG CACGCCTCTG GTGGAACAGG AGATTCCCCG GCCGCCCAGT
          GCTGTTTGCT TATTACCGCT TGCTTAATAA AATAATTTTC TTGATTGGCT
          TGACTGTGTC GGATTTAATT AGACAGCTAA CCTATAAACC AACAAGTCTC
          TGAATAGAGC TGCTCTGGAT TGCAAAAGTG GAGGGGGGAA CTGAAACGAA
          ATTTCCCCTT CCCCCCCGAC AAGCACAGGT TTAAAGGAAA AGAGGAAAAA
          ACCCAACGCC CCAAGAAGAA AGAGCGAAAC TTGAATTAAG CCCTTGCTAC
          CCCTCACCCG CCCGGCCGAG AGGGACT-TG CACTGCCGCC CCGACCCGGT
          TCTGCGGCCG TGGGAACCGG AGCCGAGCCT CGGCGGACAG AGTTCGGTCC
          CCGCTGGATG CGGCGGGGAC CGGGCGGTCG GCGCCCATGC ACTTTCGGGG
          CAAGGAGCAA ACTGCATCTC AGCGCTTCCC AGCTGTTGTT TGGTGTGCTG
          GGCAATACTG TCAATGAATA AAA-CACTAA AGAGTAAGAT AACTTTAGCC
          ATA-GCTGAA GACAAAGATT AAGGAATTGA CTTCATCAGG GAGGATCTTC
          ACCATCATTA ATGGTTTTGC ACAGAAAAAG TCACTGGGAA GAGCAATAGT
          ATTCATCAAT ACCCAATACA TGCTATTTAA AAAACCCAAA CCCTACATCC
          ATAATGCAAA TCCCTTCAAA TTACTGAAAA CCACTTCCTC AAAAAGTGGA
          TACAAAATAT ACCTTTCCTT TAAAAAGATG AAAAAAAGCA TTTCAGTTCA
          TACTTGAGTG GCTTATACAT AAGCGAGGAT CAAGGATAAA TATGGAGCCT
          TCCTGGGAAG TATGTTCAGT TGGAGAGGGT GAAAACATGT CAGGTGATTT
          ATTTTAAATA CCTCATGTTA CAGTATTTCA TTTGATGTAA CTTTTGCATC
          ACTCAGAAGA GTTTATTTTT CAATACAACA CAATCTGGGT TTGAAAACAA
          CCTGAAATAC AAACGTATTT GGGGTCCATT AAGTAAACAA TTGTATGTTC
          TGGCATATAA GAAGCATGAA AGACAGCTGA ATTCTTCACT ATTTAGCAAA
          ACCACCTTTT ATTTTTTTTT AATATCTTTT ATGAAAATGT TATGTCATTT
          GTACCAAGTG GTTTCACAAG AAGTAGATAC TTGCAGCAAG TGACATCACA
          CCTGATTGAG CTTGTGCAAA GATATTCGTA CCAT-TTCAA AGGAAACCTC
          ACTAATTTTC TCTTACTTGA TTGTGATTTT CTGCATATAG ACACAGGTTC
          AGCCCCAACA TGACTGAAAG GGAGGCTGGG CCCCTCTCTT TGAGGGGGAG
          CAGCATTCCT GGGAATGGCA GCATTCCTGG GAATGCCTGA GGGACAGCTG
          AGGGGTGGAT GCAGCAGTGC CTGTGCTCAC CCAGGGCAGC TGCTGGGCGA
          ACAGGCCTCC TGCTTCTTGG GAGCATGCTG GGGGCTTGAC AGGACCCCCA
          TGCTCCCAAA AAGCCTCTGT CAGCTCTCCT GCCCTGAAAC AGAGCTTGGA
          GGGAGGTTTG GCCTGTGTCA GCTCCCTCTT TCTGTCTGTC CAAAGGAACG
          ACTGCCCTTT ATCTCTTCCT GGGGATGCAC CCCGACCTGA GCAGCAATCA
          GTTATTTGCA AACTTTCACA ATCTCTTTTT TACGTGTGCA GCCAAGCATA
          TGTAAACTCA TGTCGTTAAT AATAATCATT TAGCAAAAAG AAAACATAGT
          ACTACTAAAG TAAATNNNTT TTTTTCCTTG AAATTTGAGG TCACAGCATT
          TAAATAAATG TGGTTTAGTT TGTTTTTCTT TATATGATTC TGATAATCAG
          AAATATACAT TTAAGAGCAT AGCTGTTTAT TCTAGTTTAT TCTGGTCACA
          CAAATGGTTA ATGTTTAAAT AATGACTGCA CATGCTTGGG AGGGCAGAGA
          GCAAGTACAG ATTGTCAGAT TGAACAGATT GAATTACAGA TTGAAATTTT
          TGGATAATAC ATAGTGGACA TGATGCAGTT CACAGACTGC TGACCACTGG
          CCTTATTTGC TGTGCGTGGC CCAGGCTGAG CTCTGGAGGC AGGATTACTC
          ATTTCCTCTC AGACCTGCTC CCCACGCTCA TTACTCAGGC TCTCCCTACT
          CTCTGTACTT AGATGATTTA TTTCTACAAT GTCCCTGGGA GGTGAAATAT
          TGTCCCCACA GAGGAAAAGA GAACT----- ---------- ----------
          ---------- ---------- ---------- ---------- ----------
          ---------- ---------- ---------- ---------- ----------
          ---------- ---------- ---------- ---------- ----------
          ---------- ---------- ---------- ---------- ----------
          ---------- ---------- ---------- ---------- ----------
          ---------- ---------- ---------- ---------- ----------
          ---------- ---------- ---------- ---------- ----------
          ---------- ---------- ---------- ---------- ----------
          ---------- ---------- ---------- ---------- ----------
          ---------- ---------- ---------- ---------- ----------
          ---------- ---------- ---------- ---------- ----------
          ---------- ---------- ---------- ---------- ----------
          ---------- ---------- ---------- ---------- ----------
          ---------- ---------- ---------- ---------- ----------
          ---------- ---------- ---------- ---------- ----------
          ---------- ---------- ---------- ---------- ----------
          ---------- ---------- ---------- ---------- ----------
          ---------- ---------- ---------- ---------- ----------
          ---------- ---------- ---------- ---------- ----------
          ---------- ---------- ---------- ---------- ----------
          ---------- ------GACC ATACTAAGAA AATAATGTTT TAAGATTTTC
          TGATCTCCTC ATAAACATAG CCAGCCTACA GACTTAACTG GAATAACGTA
          TCTCATTAAT TTATCCAGAG CGTCTAGCAG AGAATAAAAA TTGTTCA
1ummz2021 ACAGAGCAGG AGGAAGCCAA ACCCTCTGCA GAGCCCCCAG AGCCCCCCTG
          GGAGCAAGAC TGGGAGTTAG GGCTGGCTCA GCAGGGTCTC CATGGGCAGA
          ACTCCTCCTG GAGGGGCTGT CACAGAACAG AACAGCACCA AGCTGACTTT
          GAAAACAAGA ACTTCTTTAC ACCCACGTGG CACCCACAGC TCCCTCTTCC
          TGGTGAATGC AAACTAATGA TACATCTTCT CTCTNNGTTA CCTCATTTTC
          TGCGAGCCGG GCACGGCTGT AACTTCCAGG ATCGAGCAAA GGAGCGGCGC
          AGGCACATCC CTCCCGCACG GACCCAGCCG CGCATCCCTC CATTCCGGGA
          GCCGCACCGC CGCAGCCGGG CTGGAAGAGG TCAGTGCATC CTCCTCCTCG
          CTCCCCCTTC ACAGCGCTCT GTCCAGCTCG GGACGGGGGT TCATTTTGAG
          AGGAGCCACG CATATCAGGA GAAGAAGGGT ATAAAACCAT GAACTGATCT
          GGGTAAACTG CACGCCTCTG GTGGAACAGG AGATTCCCCG GCCGCCCAGT
          GCTGTTTGCT TATTACCGCT TGCTTAATAA AATAATTTTC TTGATTGGCT
          TGACTGTGTC GGATTTAATT AGACAGCTAA CCTATAAACC AACAAGTCTC
          TGAATAGAGC TGCTCTGGAT TGCAAAAGTG GAGGGGGGAA CTGAAACGAA
          ATTTCCCCTT CCCCCCCGAC AAGCACAGGT TTAAAGGAAA AGAGGAAAAA
          ACCCAACGCC CCAAGAAGAA AGAGCGAAAC TTGAATTAAG CCCTTGCTAC
          CCCTCACCCG CCCGGCCGAG AGGGACT-TG CACTGCCGCC CCGACCCGGT
          TCTGCGGCCG TGGGAACCGG AGCCGAGCCT CGGCGGACAG AGTTCGGTCT
          CCGCTGGATG CGGCGGGGAC CGGGCGGTCG GCGCCCATGC ACTTTCGGGG
          CAAGGAGCAA ACTGCATCTC AGCGCTTCCC AGCTGTTGTT TGGTGTGCTG
          GGCAATACTG TCAATGAATA AAA-CACTAA AGAGTAAGAT AACTTTAGCC
          ATA-GCTGAA GACAAAGATT AAGGAATTGA CTTCATCAGG GAGGATCTTC
          ACCATCATTA ATGGTTTTGC ACAGAAAAAG TCACTGGGAA GAGCAATAGT
          ATTCATCAAT ACCCAATACA TGCTATTTAA AAAACCCAAA CCCTACATCC
          ATAATGCAAA TCCCTTCAAA TTACTGAAAA CCACTTCCTC AAAAAGTGGA
          TACAAAATAT ACCTTTCCTT TAAAAAGATG AAAAAAAGCA TTTCAGTTCA
          TACTTGAGTG GCTTATACAT AAGCGAGGAT CAAGGATAAA TATGGAGCCT
          TCCTGGGAAG TATGTTCAGT TGGAGAGGGT GAAAACATGT CAGGTGATTT
          ATTTTAAATA CCTCATGTTA CAGTATTTCA TTTGATGTAA CTTTTGCATC
          ACTCAGAAGA GTTTATTTTT CAATACAACA CAATCTGGGT TTGAAAACAA
          CCTGAAATAC AAACGTATTT GGGGTCCATT AAGTAAACAA TTGTATGTTC
          TGGCATATAA GAAGCATGAA AGACAGCTGA ATTCTTCACT ATTTAGCAAA
          ACCACCTTTT ATTTTTTTTT AATATCTTTT ATGAAAATGT TATGTCATTT
          GTACCAAGTG GTTTCACAAG AAGTAGATAC TTGCAGCAAG TGACATCACA
          CCTGATTGAG CTTGTGCAAA GATATTCGTA CCAT-TTCAA AGGAAACCTC
          ACTAATTTTC TCTTACTTGA TTGTGATTTT CTGCATATAG ACACAGGTTC
          AGCCCCAACA TGACTGAAAG GGAGGCTGGG CCCCTCTCTT TGAGGGGGAG
          CAGCATTCCT GGGAATGGCA GCATTCCTGG GAATGCCTGA GGGACAGCTG
          AGGGGTGGAT GCAGCAGTGC CTGTGCTCAC CCAGGGCAGC TGCTGGGCGA
          ACAGGCCTCC TGCTTCTTGG GAGCATGCTG GGGGCTTGAC AGGACCCCCA
          TGCTCCCAAA AAGCCTCTGT CAGCTCTCCT GCCCTGAAAC AGAGCTTGGA
          GGGAGGTTTG GCCTGTGTCA GCTCCCTCTT TCTGTCTGTC CAAAGGAACG
          ACTGCCCTTT ATCTCTTCCT GGGGATGCAC CCCGACCTGA GCAGCAATCA
          GTTATTTGCA AACTTTCACA ATCTCTTTTT TACGTGTGCA GCCAAGCATA
          TGTAAACTCA TGTCGTTAAT AATAATCATT TAGCAAAAAG AAAACATAGT
          ACTACTAAAG TAAATNNNTT TTTTTCCTTG AAATTTGAGG TCACAGCATT
          TAAATAAATG TGGTTTAGTT TGTTTTTCTT TATATGATTC TGATAATCAG
          AAATATACAT TTAAGAGCAT AGCTGTTTAT TCTAGTTTAT TCTGGTCACA
          CAAATGGTTA ATGTTTAAAT AATGACTGCA CATGCTTGGG AGGGCAGAGA
          GCAAGTACAG ATTGTCAGAT TGAACAGATT GAATTACAGA TTGAAATTTT
          TGGATAATAC ATAGTGGACA TGATGCAGTT CACAGACTGC TGACCACTGG
          CCTTATTTGT TGTGCGTGGC CCAGGCTGAG CTCTGGAGGC AGGATTACTC
          ATTTCCTCTC AGACCTGCTC CCCACGCTCA TTACTCAGGC TCTCCCTACT
          CTCTGTACTT AGATGATTTA TTTCTACAAT GTCCCTGGGA GGTGAAATAT
          TGTCCCCACA GAGGAAAAGA GAACT----- ---------- ----------
          ---------- ---------- ---------- ---------- ----------
          ---------- ---------- ---------- ---------- ----------
          ---------- ---------- ---------- ---------- ----------
          ---------- ---------- ---------- ---------- ----------
          ---------- ---------- ---------- ---------- ----------
          ---------- ---------- ---------- ---------- ----------
          ---------- ---------- ---------- ---------- ----------
          ---------- ---------- ---------- ---------- ----------
          ---------- ---------- ---------- ---------- ----------
          ---------- ---------- ---------- ---------- ----------
          ---------- ---------- ---------- ---------- ----------
          ---------- ---------- ---------- ---------- ----------
          ---------- ---------- ---------- ---------- ----------
          ---------- ---------- ---------- ---------- ----------
          ---------- ---------- ---------- ---------- ----------
          ---------- ---------- ---------- ---------- ----------
          ---------- ---------- ---------- ---------- ----------
          ---------- ---------- ---------- ---------- ----------
          ---------- ---------- ---------- ---------- ----------
          ---------- ---------- ---------- ---------- ----------
          ---------- ------GACC ATACTAAGAA AATAATGTTT TAAGATTTTC
          TGATCTCCTC ATAAACATAG CCAGCCTACA GACTTAACTG GAATAACGTA
          TCTCATTAAT TTATCCAGAG CGTCTAGCAG AGAATAAAAA TTGTTCA
1ummz2022 ---------- ---------- ---------- ---------- ----------
          ---------- ---------- ---------- ---------- ----------
          ---------- ---------- ---------- ---------- ----------
          ---------- ---------- ---------- ---------- ----------
          ---------- ---------- ---------- ---------- ----------
          ---------- ---------- ---------- ---------- ----------
          ---------- ---------- ---------- ---------- ----------
          ---------- ---------- ---------- ---------- ----------
          ---------- ---------- ---------- ---------- ----------
          ---------- ---------- ---------- ---------- ----------
          ---------- ---------- ---------- ---------- ----------
          ---------- ---------- ---------- ---------- ----------
          ---------- ---------- ---------- ---------- ----------
          ---------- ---------- ---------- ---------- ----------
          ---------- ---------- ---------- ---------- ----------
          ---------- ---------- ---------- ---------- ----------
          ---------- ---------- ---------- ---------- ----------
          ---------- ---------- ---------- ---------- ----------
          ---------- ---------- ---------- ---------- ----------
          ---------- ---------- ---------- ---------- ----------
          ---------- ---------- ---------- ---------- ----------
          ---------- ---------- ---------- ---------- ----------
          ---------- ---------- ---------- ---------- ----------
          ---------- ---------- ---------- ---------- ----------
          ---------- ---------- ---------- ---------- ----------
          ---------- ---------- ---------- ---------- ----------
          ---------- ---------- ---------- ---------- ----------
          ---------- ---------- ---------- ---------- ----------
          ---------- ---------- ---------- ---------- ----------
          ---------- ---------- ---------- ---------- ----------
          ---------- ---------- ---------- ---------- ----------
          ---------- ---------- ---------- ---------- ----------
          ---------- ---------- ---------- ---------- ----------
          ---------- ---------- ---------- ---------- ----------
          ---------- ---------- ---------- ---------- ----------
          ---------- ---------- ---------- ---------- ----------
          ---------- ---------- ---------- ---------- ----------
          ---------- ---------- ---------- ---------- ----------
          ---------- ---------- ---------- ---------- ----------
          ---------- ---------- ---------- ---------- ----------
          ---------- ---------- ---------- ---------- ----------
          ---------- ---------- ---------- ---------- ----------
          ---------- ---------- ---------- ---------- ----------
          ---------- ---------- ---------- ---------- ----------
          ---------- ---------- ---------- ---------- ----------
          ---------- ---------- ---------- ---------- ----------
          ---------- ---------- ---------- ---------- ----------
          ---------- ---------- ---------- ---------- ----------
          ---------- ---------- ---------- ---------- ----------
          ---------- ---------- ---------- ---------- ----------
          ---------- ---------- ---------- ---------- ----------
          ---------- ---------- ---------- ---------- ----------
          ---------- ---------- ---------- ---------- ----------
          ---------- ---------- ---------- ---------- ----------
          ---------- ---------- -----ATGAA CCCCCAAGCA AAACTGGTCT
          TCACCACTAG CCTACTCCTG GGAACCACCA TTACAATCTC AAGCAACCAC
          TGAATCCTAG CTTGAACAGG CCTAGAAATC AACACTCTAG CCATTCTCCC
          CCTAATCTCA AAATCACACC ACCCCCGCGC CGTCGAAGCC GCAACCAAGT
          ACTTTCTAGT ACAAGCAGCA GCCTCAGCCT TACTCCTATT CTCGAGCATG
          ACCAATGCCT GGTACACAGG ACAATGAGAT ATTACCCAAC TAACACACCC
          CACCTCATGC TTAATTCTTA CCTCAGCCAT TGCAATCAAA TTAGGCCTAG
          TACCATTCCA CTTCTGATTC CCAGAAGTAC TTCAAGGCTC CCCACTCACC
          ACAGGCCTCC TACTATCAAC AGCAATAAAA TTCCCACCAA TTACATTACT
          ATTCATGACC TCTCAATCAT TAAATTCAAC CCTGCTAACT ACTATAGCCA
          TCCTATCCGC AGCCCTAGGA GGATGAATAG GCCTAAACCA AACACAAACC
          CGAAAGATCC TAGCCTTTTC CTCCATCTCT CACCTAGGCT GAATAGCCAT
          TATCATCACA TACAGCCCAA AACTCGCCCT ATTAAACTTC TACCTATATA
          CTCTCATAAC CGCAGCCGTA TTCCTCACCA TAAACTCAAT AAAAGTCCTT
          AAACTATCTA CCCTAATAAC CTCATGAACA AAATCACCAG CACTAAGCAC
          AACCCTACTG CTGACACTTC TATCTCTAGC AGGCCTCCCC CCTCTAACAG
          GATTCCTCCC AAAATGACTC ATTATTCAAG AACTAACCAA ACAAGAAATA
          CCTCTAATAG CAACAGCGAT CTCATTACTG TCCCTACTAA GCCTATTTTT
          CTACCTACGT CTAGCATACT GCTCGACAAT TACACTTCCC CCACACACTA
          CAAACCACAT AAAACGATGG CACACCCACA AACCCGTTAA CACCCAAATC
          GCCATCCTAA CTACCTTGTC CATCATACTC CTCCCCATCT CCCCCATCAT
          CCTCACTATC ATGTAA---- ---------- ---------- ----------
          ---------- ---------- ---------- ---------- ----------
          ---------- ---------- ---------- ---------- -------
1ummz2023 ACAGAGCAGG AGGAAGCCAA ACCCTCTGCA GAGCCCCCAG AGCCCCCCTG
          GGAGCAAGAC TGGGAGTTAG GGCTGGCTCA GCAGGGTCTC CATGGGCAGA
          ACTCCTCCTG GAGGGGCTGT TACAGAGCAG AACAGCACCA AGCTGACTTT
          GAAAACAAGA ACTTCTTTAC ACCCACGTGG CACCCACAGC TCCCTCTTCC
          TGGTGAATGC AAACTAATGA TACATCTTCT CTCTNNGTTA CCTCATTTTC
          TGCGAGCCGG GCACGGCTGT AACTTCCAGG ATCGAGCAAA GGAGCGGCGC
          AGGCACATCC CTCCCGCACG GACCCAGCCG CGCATCCCTC CATTCCGGGA
          GCCGCACCGC CGCAGCCGGG CTGGAAGAGG TCAGTGCATC CTCCTCCTCG
          CTCCCCCTTC ACAGCGCTCT GTCCAGCTCG GGACGGGGGT TCATTTTGAG
          AGGAGCCACG CATATCAGGA GAAGAAGGGT ATAAAACCAT GAACTGATCT
          GGGTAAACTG CACGCCTCTG GTGGAACAGG AGATTCCCCG GCCGCCCAGT
          GCTGTTTGCT TATTACCGCT TGCTTAATAA AATAATTTTC TTGATTGGCT
          TGACTGTGTC GGATTTAATT AGACAGCTAA CCTATAAACC AACAAGTCTC
          TGAATAGAGC TGCTCTGGAT TGCAAAAGTG GAGGGGGGAA CTGAAACGAA
          ATTTCCCCTT CCCCCCCGAC AAGCACAGGT TTAAAGGAAA AGAGGAAAAA
          ACCCAACGCC CCAAGAAGAA AGAGCGAAAC TTGAATTAAG CCCTTGCTAC
          CCCTCACCCG CCCGGCCGAG AGGGACT-TG CACTGCCGCC CCGACCCGGT
          TCTGCGGCCG TGGGAACCGG AGCCGAGCCT CGGCGGACAG AGTTCGGTCC
          CCGCTGGATG CGGCGGGGAC CGGGCGGTCG GCGCCCATGC ACTTTCGGGG
          CAAGGAGCAA ACTGCATCTC AGCGCTTCCC AGCTGTTGTT TGGTGTGCTG
          GGCAATACTG TCAATGAATA AAA-CACTAA AGAGTAAGAT AACTTTAGCC
          ATA-GCTGAA GACAAAGATT AAGGAATTGA CTTCATCAGG GAGGATCTTC
          ACCATCATTA ATGGTTTTGC ACAGAAAAAG TCACTGGGAA GAGCAATAGT
          ATTCATCAAT ACCCAATACA TGCTATTTAA AAAACCCAAA CCCTACATCC
          ATAATGCAAA TCCCTTCAAA TTACTGAAAA CCACTTCCTC AAAAAGTGGA
          TACAAAATAT ACCTTTCCTT TAAAAAGAGG AAAAAAAGCA TTTCAGTTCA
          TACTTGAGTG GCTTATACAT AAGCGAGGAT CAAGGATAAA TATGGAGCCT
          TCCTGGGAAG TATGTTCAGT TGGAGAGGGT GAAAACATGT CAGGTGATTT
          ATTTTAAATA CCTCATGTTA CAGTATTTCA TTTGATGTAA CTTTTGCATC
          ACTCAGAAGA GTTTATTTTT CAATACAACA CAATCTGGGT TTGAAAACAA
          CCTGAAATAC AAACGTATTT GGGGTCCATT AAGTAAACAA TTGTATGTTC
          TGGCATATAA GAAGCATGAA AGACAGCTGA ATTCTTCACT ATTTAGCAAA
          ACCACCTTTT ATTTTTTTTT AATATCTTTT ATGAAAATGT TATGTCATTT
          GTACCAAGTG GTTTCACAAG AAGTAGATAC TTGCAGCAAG TGACATCACA
          CCTGATTGAG CTTGTGCAAA GATATTCGTA CCAT-TTCAA AGGAAACCTC
          ACTAATTTTC TCTTACTTGA TTGTGATTTT CTGCATATAG ACACAGGTTC
          AGCCCCAACA TGACTGAAAG GGAGGCTGGG CCCCTCTCTT TGAGGGGGAG
          CAGCATTCCT GGGAATGGCA GCATTCCTGG GAATGCCTGA GGGACAGCTG
          AGGGGTGGAT GCAGCAGTGC CTGTGCTCAC CCAGGGCAGC TGCTGGGCGA
          ACAGGCCTCC TGCTTCTTGG GAGCATGCTG GGGGCTTGAC AGGACCCCCA
          TGCTCCCAAA AAGCCTCTGT CAGCTCTCCT GCCCTGAAAC AGAGCTTGGA
          GGGAGGTTTG GCCTGTGTCA GCTCCCTCTT TCTGTCTGTC CAAAGGAACG
          ACTGCCCTTT ATCTCTTCCT GGGGATGCAC CCCGACCTGA GCAGCAATCA
          GTTATTTGCA AACTTTCACA ATCTCTTTTT TACGTGTGCA GCCAAGCATA
          TGTAAACTCA TGTCGTTAAT AATAATCATT TAGCAAAAAG AAAACATAGT
          ACTACTAAAG TAAATNNNTT TTTTTCCTTG AAATTTGAGG TCACAGCATT
          TAAATAAATG TGGTTTAGTT TGTTTTTCTT TATATGATTC TGATAATCAG
          AAATATACAT TTAAGAGCAT AGCTGTTTAT TCTAGTTTAT TCTGGTCACA
          CAAATGGTTA ATGTTTAAAT AATGACTGCA CATGCTTGGG AGGGCAGAGA
          GCAAGTACAG ATTGTCAGAT TGAACAGATT GAATTACAGA TTGAAATTTT
          TGGATAATAC ATAGTGGACA TGATGCAGTT CACAGACTGC TGACCACTGG
          CCTTATTTGT TGTGCGTGGC CCAGGCTGAG CTCTGGAGGC AGGATTACTC
          ATTTCCTCTC AGACCTGCTC CCCACGCTCA TTACTCAGGC TCTCCCTACT
          CTCTGTACTT AGATGATTTA TTTCTACAAT GTCCCTGGGA GGTGAAATAT
          TGTCCCCACA GAGGAAAAGA GAACT----- ---------- ----------
          ---------- ---------- ---------- ---------- ----------
          ---------- ---------- ---------- ---------- ----------
          ---------- ---------- ---------- ---------- ----------
          ---------- ---------- ---------- ---------- ----------
          ---------- ---------- ---------- ---------- ----------
          ---------- ---------- ---------- ---------- ----------
          ---------- ---------- ---------- ---------- ----------
          ---------- ---------- ---------- ---------- ----------
          ---------- ---------- ---------- ---------- ----------
          ---------- ---------- ---------- ---------- ----------
          ---------- ---------- ---------- ---------- ----------
          ---------- ---------- ---------- ---------- ----------
          ---------- ---------- ---------- ---------- ----------
          ---------- ---------- ---------- ---------- ----------
          ---------- ---------- ---------- ---------- ----------
          ---------- ---------- ---------- ---------- ----------
          ---------- ---------- ---------- ---------- ----------
          ---------- ---------- ---------- ---------- ----------
          ---------- ---------- ---------- ---------- ----------
          ---------- ---------- ---------- ---------- ----------
          ---------- ------GACC ATACTAAGAA AATAATGTTT TAAGATTTTC
          TGATCTCCTC ATAAACATAG CCAGCCTACA GACTTAACTG GAATAACGTA
          TCTCATTAAT TTATCCAGAG CGTCTAGCAG AGAATAAAAA TTGTTCA
1ummz2024 ACAGAGCAGG AGGAAGCCAA ACCCTCTGCA GAGCCCCCAG AGCCCCCCTG
          GGAGCAAGAC TGGGAGTTAG GGCTGGCTCA GCAGGGTCTC CATGGGCAGA
          ACTCCTCCTG GAGGGGCTGT CACAGAACAG AACAGCACCA AGCTGACTTT
          GAAAACAAGA ACTTCTTTAC ACCCACGTGG CACCCACAGC TCCCTCTTCC
          TGGTGAATGC AAACTAATGA TACATCTTCT CTCTCTGTTA CCTCATTTTC
          TGCGAGCCGG GCACGGCTGT AACTTCCAGG ATCGAGCAAA GGAGCGGCGC
          AGGCACATCC CTCCCGCACG GACCCAGCAG CGCATCCCTC CATTCCGGGA
          GCCGCACCGC CGCAGCCGGG CTGGAAGAGG TCAGTGCATC CTCCTCCTCG
          CTCCCCCTTC ACAGCGCTCT GTCCAGCTCG GGACGGGGGT TCATTTTG--
          ---------- ---------- ---------- ---------- ----------
          ---------- ---------- ---------- ---------- ----------
          ---------- ---------- ---------- ---------- ----------
          ---------- ---------- ---------- ---------- ----------
          ----TAGAGC TGCTCTGGAT TGCAAAAGTG GAGGGGGGAA CTGAAACGAA
          ATTTCCCCTT CCCCCCCGAC AAGCACAGGT TTAAAGGAAA AGAGGAAAAA
          ACCCAACGCC CCAAGAAGAA AGAGCGAAAC TTGAATTAAG CCCTTGCTAC
          CCCTCACCCG CCCGGCCGAG AGGGACT-TG CACTGCCGCC CCGACCCGGT
          TCTGCGGCCG TGGGAACCGG AGCCGAGCCT CGGCGGACAG AGTTCGGTCC
          CCGCTGGATG CGGCGGGGAC CGGGCGGTCG GCGCCCATGC ACTTTCGGGG
          CAAGGAGCAA ACTGCATCTC AGCGCTTCCC AGCTGTTGTT TGGTGTGCTG
          GGCAATACTG TCAATGAATA AAA-CACTAA AGAGTAAGAT AACTTTAGCC
          ATA-GCTGAA GACAAAGATT AAGGAATTGA CTTCATCAGG GAGGATCTTC
          ACCATCATTA ATGGTTTTGC ACAGAAAAAG TCACTGGGAA GAGCAATAGT
          ATTCATCAAT ACCCAATACA TGCTATTTAA AAAACCCAAA CCCTACATCC
          ATAATGCAAA TCCCTTCAAA TTACTGAAAA CCACTTCCTC AAAAAGTGGA
          TACAAAATAT ACCTTTCCTT TAAAAAGATG AAAAAAAGCA TTTCAGTTCA
          TACTTGAGTG GCTTATACAT AAGCGAGGAT CAAGGATAAA TATGGAGCCT
          TCCTGGGAAG TATGTTCAGT TGGAGAGGGT GAAAACATGT CAGGTGATTT
          ATTTTAAATA CCTCATGTTA CAGTATTTCA TTTGATGTAA CTTTTGCATC
          ACTCAGAAGA GTTTATTTTT CAATACAACA CAATCTGGGT TTGAAAACAA
          CCTGAAATAC AAACGTATTT GGGGTCCATT AAGTAAACAA TTGTATGTTC
          TGGCATATAA GAAGCATGAA AGACAGCTGA ATTCTTCACT ATTTAGCAAA
          ACCACCTTTT ATTTTTTTTT AATATCTTTT ATGAAAATGT TATGTCATTT
          GTACCAAGTG GTTTCACAAG AAGTAGATAC TTGCAGCAAG TGACATCACA
          CCTGATTGAG CTTGTGCAAA GATATTCGTA CCAT-TTCAA AGGAAACCTC
          ACTAATTTTC TCTTACTTGA TTGTGATTTT CTGCATATAG ACACAGGTTC
          AGCCCCAACA TGACTGAAAG GGAGGCTGGG CCCCTCTCTT TGAGGGGGAG
          CAGCATTCCT GGGAATGGCA GCATTCCTGG GAATGCCTGA GGGACAGCTG
          AGGGGTGGAT GCAGCAGTGC CTGTGCTCAC CCAGGGCAGC TGCTGGGCGA
          ACAGGCCTCC TGCTTCTTGG GAGCATGCTG GGGGCTTGAC AGGACCCCCA
          TGCTCCCAAA AAGCCTCTGT CAGCTCTCCT GCCCTGAAAC AGAGCTTGGA
          GGGAGGTTTG GCCTGTGTCA GCTCCCTCTT TCTGTCTGTC CAAAGGAACG
          ACTGCCCTTT ATCTCTTCCT GGGGATGCAC CCCGACCTGA GCAGCAATCA
          GTTATTTGCA AACTTTCACA ATCTCTTTTT TACGTGTGCA GCCAAGCATA
          TGTAAACTCA TGTCGTTAAT AATAATCATT TAGCAAAAAG AAAACATAGT
          ACTACTAAAG TAAATNNNTT TTTTTCCTTG AAATTTGAGG TCACAGCATT
          TAAATAAATG TGGTTTAGTT TGTTTTTCTT TATATGATTC TGATAATCAG
          AAATATACAT TTAAGAGCAT AGCTGTTTAT TCTAGTTTAT TCTGGTCACA
          CAAATGGTTA ATGTTTAAAT AATGACTGCA CATGCTTGGG AGGGCAGAGA
          GCAAGTACAG ATTGTCAGAT TGAACAGATT GAATTACAGA TTGAAATTTT
          TGGATAATAC ATAGTGGACA TGATGCAGTT CACAGACTGC TGACCACTGG
          CCTTATTTGT TGTGCGTGGC CCAGGCTGAG CTCTGGAGGC AGGATTACTC
          ATTTCCTCTC AGACCTGCTC CCCACGCTCA TTACTCAGGC TCTCCCTACT
          CTCTGTACTT AGATGATTTA TTTCTACAAT GTCCCTGGGA GGTGAAATAT
          TGTCCCCACA GAGGAAAAGA GAACT----- ---------- ----------
          ---------- ---------- ---------- ---------- ----------
          ---------- ---------- ---------- ---------- ----------
          ---------- ---------- ---------- ---------- ----------
          ---------- ---------- ---------- ---------- ----------
          ---------- ---------- ---------- ---------- ----------
          ---------- ---------- ---------- ---------- ----------
          ---------- ---------- ---------- ---------- ----------
          ---------- ---------- ---------- ---------- ----------
          ---------- ---------- ---------- ---------- ----------
          ---------- ---------- ---------- ---------- ----------
          ---------- ---------- ---------- ---------- ----------
          ---------- ---------- ---------- ---------- ----------
          ---------- ---------- ---------- ---------- ----------
          ---------- ---------- ---------- ---------- ----------
          ---------- ---------- ---------- ---------- ----------
          ---------- ---------- ---------- ---------- ----------
          ---------- ---------- ---------- ---------- ----------
          ---------- ---------- ---------- ---------- ----------
          ---------- ---------- ---------- ---------- ----------
          ---------- ---------- ---------- ---------- ----------
          ---------- ------GACC ATACTAAGAA AATAATGTTT TAAGATTTTC
          TGATCTCCTC ATAAACATAG CCAGCCTACA GACTTAACTG GAATAACGTA
          TCTCATTAAT TTATCCAGAG CGTCTAGCAG AGAATAAAAA TTGTTCA
2gms26025 ---------- ---------- ---------- ---------- ----------
          ---------- ---------- ---------- ---------- ----------
          ---------- ---------- ---------- ---------- ----------
          ---------- ---------- ---------- ---------- ----------
          ---------- ---------- ---------- ---------- ----------
          ---------- ---------- ---------- ---------- ----------
          ---------- ---------- ---------- ---------- ----------
          ---------- ---------- ---------- ---------- ----------
          ---------- ---------- ---------- ---------- ----------
          ---------- ---------- ---------- ---------- ----------
          ---------- ---------- ---------- ---------- ----------
          ---------- ---------- ---------- ---------- ----------
          ---------- ---------- ---------- ---------- ----------
          ---------- ---------- ---------- ---------- ----------
          ---------- ---------- ---------- ---------- ----------
          ---------- ---------- ---------- ---------- ----------
          ---------- ---------- ---------- ---------- ----------
          ---------- ---------- ---------- ---------- ----------
          ---------- ---------- ---------- ---------- ----------
          ---------- ---------- ---------- ---------- ----------
          ---------- ---------- ---------- ---------- ----------
          ---------- ---------- ---------- ---------- ----------
          ---------- ---------- ---------- ---------- ----------
          ---------- ---------- ---------- ---------- ----------
          ---------- ---------- ---------- ---------- ----------
          ---------- ---------- ---------- ---------- ----------
          ---------- ---------- ---------- ---------- ----------
          ---------- ---------- ---------- ---------- ----------
          ---------- ---------- ---------- ---------- ----------
          ---------- ---------- ---------- ---------- ----------
          ---------- ---------- ---------- ---------- ----------
          ---------- ---------- ---------- ---------- ----------
          ---------- ---------- ---------- ---------- ----------
          ---------- ---------- ---------- ---------- ----------
          ---------- ---------- ---------- ---------- ----------
          ---------- ---------- ---------- ---------- ----------
          ---------- ---------- ---------- ---------- ----------
          ---------- ---------- ---------- ---------- ----------
          ---------- ---------- ---------- ---------- ----------
          ---------- ---------- ---------- ---------- ----------
          ---------- ---------- ---------- ---------- ----------
          ---------- ---------- ---------- ---------- ----------
          ---------- ---------- ---------- ---------- ----------
          ---------- ---------- ---------- ---------- ----------
          ---------- ---------- ---------- ---------- ----------
          ---------- ---------- ---------- ---------- ----------
          ---------- ---------- ---------- ---------- ----------
          ---------- ---------- ---------- ---------- ----------
          ---------- ---------- ---------- ---------- ----------
          ---------- ---------- ---------- ---------- ----------
          ---------- ---------- ---------- ---------- ----------
          ---------- ---------- ---------- ---------- ----------
          ---------- ---------- ---------- ---------- ----------
          ---------- ---------- ---------- ---------- ----------
          ---------- ---------- -----ATGAA CCCCCAAGCA AAACTAATCT
          TCACCACTAG CCTACTCCTA GGAACCACCA TTACAATCTC AAGCAACCAC
          TGAATCCTAG CTTGAACAGG CCTAGAAATC AACACTCTAG CTATTCTGCC
          CCTAATCTCA AAATCGCACC ACCCCCGCGC CTTCAAAGCC TTAAACAAGA
          GCTTTCTAGT ACAAGCAGCA GCCTCAGCCC TAGTTCTATT CTCGAGCATA
          ACCAATGCCT GACACACAGG GCAATGAGAC ATCACCCAAC TAACACACCC
          CACCTCATGT CTAATCCTTA CCTCAGCCAT TGCAATTAAA TTGGGCCTAG
          TACCATTCCA CTTCTGGTTC CCAGAAGTAC TTCAAGGTTC CCCACTCACC
          ACAGGCCTTC TACTCTCAAC AGCAATAAAA TTCCCACCAA TTACACTACT
          ATTCATGACC TCTCAATCAT TAAATTCAAC CCTATTAACT ACTATGGCCA
          TCATATCCAC AGCCTTAGGA GGATGAATGG GCCTAAACCA AACACAAACC
          CGAAAAATCC TAGCCTTTTC CTCCATCTCT CACCTAGGCT GAATAGCCAT
          TATCATTACA TACAGCCCAA AACTCGCCCT ACTAAACTTC TACCTATACA
          CCCTTATAAC CGCAGCTGTA TTCCTCACCA TAAACTCAAT AAAAGTCCTT
          AAACTATCTA CCCTGATGAC CTCGTGAACA AAATCACCAG CACTAAGCAC
          AACCCTACTG CTAACACTCT TATCTCTAGC AGGTCTCCCC CCTCTAACAG
          GATTCCTCCC AAAATGACTC ATCATTCAAG AACTAACCAA ACAAGAAATA
          CCTTTAATAG CAACAATAAT CTCACTACTA TCCCTACTAA GCCTATTTTT
          CTACCTACGC CTAGCATACT GCTCGACAAT TACACTTCCC CCACATACTA
          CAAACCACAT AAAACGATGG CACGTCCACA AACCTGTTAA CACCCAAATC
          GCCATCCTAA CTACCCTATC CATTATACTC CTCCCCATCT CTCCCATCAT
          CCTCACTATC ATGTAA---- ---------- ---------- ----------
          ---------- ---------- ---------- ---------- ----------
          ---------- ---------- ---------- ---------- -------
2gms26026 ACAGAGCAGG AGGAAGCCAA ACCCTCTGCA GAGCCCCCAG AGCCCCCCTG
          GGAGCAAGAC TGGGAGTTAG GGCTGGCTCA GCAGGGTCTC CATGGGCAGA
          ACTCCTCCTG GAGGGGCTGT TACAGAGCAG AACAGCACCA AGCTGACTTT
          GAAAACAAGA ACTTCTTTAC ACCCACGTGG CACCCACAGC TCCCTCTTCC
          TGGTGAATGC AAACTAATGA TACATCTTCT CTCTNNGTTA CCTCATTTTC
          TGCGAGCCGG GCACGGCTGT AACTTCCAGG ATCGAGCAAA GGAGCGGCGC
          AGGCACATCC CTCCCGCCCG GACCCAGCCG CGCATCCCTC CATTCCGGGA
          GCCGCACCGC CGCAGCCGGG CTGGAAGAGG TCAGTGCATC CTCCTCCTCG
          CTCCCCCTTC ACAGCGCTCT GTCCAGCTCG GGACGGGGGT TCATTTTGAG
          AGGAGCCACG CATATCAGGA GAAGAAGGGT ATAAAACCAT GAACTGATCT
          GGGTAAACTG CACGCCTCTG GTGGAACAGG AGATTCCCCG GCCGCCCAGT
          GCTGTTTGCT TATTGCCGCT TGCTTAATAA AATAATTTTC TTGATTGGCT
          TGACTGTGTC GGATTTAATT AGACAGCTAA CCTATAAACC AACAAGTCTC
          TGAATAGAGC TGCTCTGGAT TGCAAAAGTG GAGGGGGGAA CTGAAACGAA
          ATTTCCCCTT CCCCCCCGAC AAGCACAGGT TTAAAGGAAA AGAGGAAAAA
          ACCCAACGCC CCAAGAAGAA AGAGCGAAAC TTGAATTAAG CCCTTGCTAC
          CCCTCACCCG CCCGGCCGAG AGGGACT-TG CACTGCCGCC CCGACCCGGT
          TCTGCGGCCG TGGGAACCGG AGCCGAGCCT CGGCGGACAG AGTTCGGTCC
          CCGCTGGATG CGGCGGGGAC CGGGCGGTCG GCGCCCATGC ACTTTCGGGG
          CAAGGAGCAA ACTGCATCTC AACGCTTCCC AGCTGTTGTT TGGTGTGCTG
          GGCAATACTG TCAATGAATA AAA-CACTAA AGAGTAAGAT AACTTTAGCC
          ATA-GCTGAA GACAAAGATT AAGGAATTGA CTTCATCAGG GAGGATCTTC
          ACCATCATTA ATGGTTTTGC ACAGAAAAAG TCACTGGGAA GAGCAATAGT
          ATTCATCAAT ACCCAATACA TGCTATTTAA AAAACCCAAA CCCTACATCC
          ATAATGCAAA TCCCTTCAAA TTACTGAAAA CCACTTCCTC AAAAAGTGGA
          TACAAAATAT ACCTTTCCTT TAAAAAGATG AAAAAAAGCA TTTCAGTTCA
          TACTTGAGTG GCTTATACAT AAGCGAGGAT CAAGGATAAA TATGGAGCCT
          TCCTGGGAAG TATGTTCAGT TGGAGAGGGT GAAAACATGT CAGGTGATTT
          ATTTTAAATA CCTCATGTTA CAGTATTTCA TTTGATGTAA CTTTTGCATC
          ACTCAGAAGA GTTTATTTTT CAATACAACA CAATCTGGGT TTGAAAACAA
          CCTGAAATAC AAACGTATTT GGGGTCCATT AAGTAAACAA TTGTATGTTC
          TGGCATATAA GAAGCATGAA AGACAGCTGA ATTCTTCACT ATTTAGCAAA
          ACCACCTTTT ATTTTTTTTT AATATCTTTT ATGAAAATGT TATGTCATTT
          GTACCAAGTG GTTTCACAAG AAGTAGATAC TTGCAGCAAG TGACATCACA
          CCTGATTGAG CTTGTGCAAA GATATTCGTA CCAT-TTCAA AGGAAACCTC
          ACTAATTTTC TCTTACTTGA TTGTGATTTT CTGCATATAG ACACAGGTTC
          AGCCCCAACA TGACTGAAAG GGAGGCTGGG CCCCTCTCTT TGAGGGGGAG
          CAGCATTCCT GGGAATGGCA GCATTCCTGG GAATGCCTGA GGGACAGCTG
          AGGGGTGGAT GCAGCAGTGC CTGTGCTCAC CCAGGGCAGC TGCTGGGCGA
          ACAGGCCTCC TGCTTCTTGG GAGCATGCTG GGGGCTTGAC AGGACCCCCA
          TGCTCCCAAA AAGCCTCTGT CAGCTCTCCT GCCCTGAAAC AGAGCTTGGA
          GGGAGGTTTG GCCTGTGTCA GCTCCCTCTT TCTGTCTGTC CAAAGGAACG
          ACTGCCCTTT ATCTCTTCCT GGGGATGCAC CCCGACCTGA GCAGCAATCA
          GTTATTTGCA AACTTTCACA ATCTCTTTTT TACGTGTGCA GCCAAGCATA
          TGTAAACTCA TGTCGTTAAT AATAATCATT TAGCAAAAAG AAAACATAGT
          ACTACTAAAG TAAATNNNTT TTTTTCCTTG AAATTTGAGG TCACAGCATT
          TAAATAAATG TGGTTTAGTT TGTTTTTCTT TATATGATTC TGATAATCAG
          AAATATACAT TTAAGAGCAT AGCTGTTTAT TCTAGTTTAT TCTGGTCACA
          CAAATGGTTA ATGTTTAAAT AATGACTGCA CATGCTTGGG AGGGCAGAGA
          GCAAGTACAG ATTGTCAGAT TGAACAGATT GAATTACAGA TTGAAATTTT
          TGGATAATAC ATAGTGGACA TGATGCAGTT CACAGACTGC TGACCACTGG
          CCTTATTTGC TGTGCGTGGC CCAGGCTGAG CTCTGGAGGC AGGATTACTC
          ATTTCCTCTC AGACCTGCTC CCCACGCTCA TTACTCAGGC TCTCCCTACT
          CTCTGTACTT AGATGATTTA TTTCTACAAT GTCCCTGGGA GGTGAAATAT
          TGTCCCCACA GAGGAAAAGA GAACT----- ---------- ----------
          ---------- ---------- ---------- ---------- ----------
          ---------- ---------- ---------- ---------- ----------
          ---------- ---------- ---------- ---------- ----------
          ---------- ---------- ---------- ---------- ----------
          ---------- ---------- ---------- ---------- ----------
          ---------- ---------- ---------- ---------- ----------
          ---------- ---------- ---------- ---------- ----------
          ---------- ---------- ---------- ---------- ----------
          ---------- ---------- ---------- ---------- ----------
          ---------- ---------- ---------- ---------- ----------
          ---------- ---------- ---------- ---------- ----------
          ---------- ---------- ---------- ---------- ----------
          ---------- ---------- ---------- ---------- ----------
          ---------- ---------- ---------- ---------- ----------
          ---------- ---------- ---------- ---------- ----------
          ---------- ---------- ---------- ---------- ----------
          ---------- ---------- ---------- ---------- ----------
          ---------- ---------- ---------- ---------- ----------
          ---------- ---------- ---------- ---------- ----------
          ---------- ---------- ---------- ---------- ----------
          ---------- ------GACC ATACTAAGAA AATAATGTTT TAAGATTTTC
          TGATCTCCTC ATAAACATAG CCAGCCTACA GACTTAACTG GAATAACGTA
          TCTCATTAAT TTATCCAGAG TGTCTAGCAG AGAATAAAAA TTGTTCA
2gms26027 ACAGAGCAGG AGGAAGCCAA ACCCTCTGCA GAGCCCCCAG AGCCCCCCTG
          GGAGCAAGAC TGGGAGTTAG GGCTGGCTCA GCAGGGTCTC CATGGGCAGA
          ACTCCTCCTG GAGGGGCTGT TACAGAGCAG AACAGCACCA AGCTGACTTT
          GAAAACAGGA ACTTCTTTAC ACCCACGTGG CACCCACAGC TCCCTCTTCC
          TGGTGAATGC AAACTAATGA TACATCTTCT CTCTCTGTTA CCTCATTTTC
          TGCGAGCCGG GCACGGCTGT AACTTCCAGG ATCGAGCAAA GGAGCGGCGC
          AGGCACATCC CTCCCGCCCG GACCCAGCCG CGCATCCCTC CATTCCGGGA
          GCCGCACCGC CGCAGCCGGG CTGGAAGAGG TCAGTGCATC CTCCTCCTCG
          CTCCCCCTTC ACAGCGCTCT GTCCAGCTCG GGACGGGGGT TCATTTTGAG
          AGGAGCCACG CATATCAGGA GAAGAAGGGT ATAAAACCAT GAACTGATCT
          GGGTAAACTG CACGCCTCTG GTGGAACAGG AGATTCCCCG GCCGCCCAGT
          GCTGTTTGCT TATTGCCGCT TGCTTAATAA AATAATTTTC TTGATTGGCT
          TGACTGTGTC GGATTTAATT AGACAGCTAA CCTATAAACC AACAAGTCTC
          TGAATAGAGC TGCTCTGGAT TGCAAAAGTG GAGGGGGGAA CTGAAACGAA
          ATTTCCCCTT CCCCCCCGAC AAGCACAGGT TTAAAGGAAA AGAGGAAAAA
          ACCCAACGCC CCAAGAAGAA AGAGCGAAAC TTGAATTAAG CCCTTGCTAC
          CCCTCACCCG CCCGGCCGAG AGGGACT-TG CACTGCCGCC CCGACCCGGT
          TCTGCGGCCG TGGGAACCGG AGCCGAGCCT CGGCGGACAG AGTTCGGTCC
          CCGCTGGATG CGGCGGGGAC CGGGCGGTCG GCGCCCATGC ACTTTCGGGG
          CAAGGAGCAA ACTGCATCTC AACGCTTCCC AGCTGTTGTT TGGTGTGCTG
          GGCAATACTG TCAATGAATA AAA-CACTAA AGAGTAAGAT AACTTTAGCC
          ATA-GCTGAA GACAAAGATT AAGGAATTGA CTTCATCAGG GAGGATCTTC
          ACCATCATTA ATGGTTTTGC ACAGAAAAAG TCACTGGGAA GAGCAATAGT
          ATTCATCAAT ACCCAATACA TGCTATTTAA AAAACCCAAA CCCTACATCC
          ATAATGCAAA TCCCTTCAAA TTACTGAAAA CCACTTCCTC AAAAAGTGGA
          TACAAAATAT ACCTTTCCTT TAAAAAGATG AAAAAAAGCA TTTCAGTTCA
          TACTTGAGTG GCTTATACAT AAGCGAGGAT CAAGGATAAA TATGGAGCCT
          TCCTGGGAAG TATGTTCAGT TGGAGAGGGT GAAAACATGT CAGGTGATTT
          ATTTTAAATA CCTCATGTTA CAGTATTTCA TTTGATGTAA CTTTTGCATC
          ACTCAGAAGA GTTTATTTTT CAATACAACA CAATCTGGGT TTGAAAACAA
          CCTGAAATAC AAACGTATTT GGGGTCCATT AAGTAAACAA TTGTATGTTC
          TGGCATACAA GAAGCATGAA AGACAGCTGA ATTCTTCACT ATTTAGCAAA
          ACCACCTTTT ATTTTTTTTT AATATCTTTT ATGAAAATGT TATGTCATTT
          GTACCAAGTG GTTTCACAAG AAGTAGATAC TTGCAGCAAG TGACATCACA
          CCTGATTGAG CTTGTGCAAA GATATTCGTA CCAT-TTCAA AGGAAACCTC
          ACTAATTTTC TCTTACTTGA TTGTGATTTT CTGCATATAG ACACAGGTTC
          AGCCCCAACA TGACTGAAAG GGAGGCTGGG CCCCTCTCTT TGAGGGGGAG
          CAGCATTCCT GGGAATGGCA GCATTCCTGG GAATGCCTGA GGGACAGCTG
          AGGGGTGGAT GCAGCAGTGC CTGTGCTCAC CCAGGGCAGC TGCTGGGCGA
          ACAGGCCTCC TGCTTCTTGG GAGCATGCTG GGGGCTTGAC AGGACCCCCA
          TGCTCCCAAA AAGCCTCTGT CAGCTCTCCT GCCCTGAAAC AGAGCTTGGA
          GGGAGGTTTG GCCTGTGTCA GCTCCCTCTT TCTGTCTGTC CAAAGGAACG
          ACTGCCCTTT ATCTCTTCCT GGGGATGCAC CCCGACCTGA GCAGCAATCA
          GTTATTTGCA AACTTTCACA ATCTCTTTTT TACGTGTGCA GCCAAGCATA
          TGTAAACTCA TGTCGTTAAT AATAATCATT TAGCAAAAAG AAAACATAGT
          ACTACTAAAG TAAATNNNTT TTTTTCCTTG AAATTTGAGG TCACAGCATT
          TAAATAAATG TGGTTTAGTT TGTTTTTCTT TATATGATTC TGATAATCAG
          AAATATACAT TTAAGAGCAT AGCTGTTTAT TCTAGTTTAT TCCGGTCACA
          CAAATGGTTA ATGTTTAAAT AATGACTGCA CATGCTTGGG AGGGCAGAGA
          GCAAGTACAG ATTGTCAGAT TGAACAGATT GAATTACAGA TTGAAATTTT
          TGGATAATAC ATAGTGGACA TGATGCAGTT CACAGACTGC TGACCACTGG
          CCTTATTTGC TGTGCGTGGC CCAGGCTGAG CTCTGGAGGC AGGATTACTC
          ATTTCCTCTC AGACCTGCTC CCCACGCTCA TTACTCAGGC TCTCCCTACT
          CTCTGTACTT AGATGATTTG TTTCTACAAT GTCCCTGGGA GGTGAAATAT
          TGTCCCCACA GAGGAAAAGA GAACT----- ---------- ----------
          ---------- ---------- ---------- ---------- ----------
          ---------- ---------- ---------- ---------- ----------
          ---------- ---------- ---------- ---------- ----------
          ---------- ---------- ---------- ---------- ----------
          ---------- ---------- ---------- ---------- ----------
          ---------- ---------- ---------- ---------- ----------
          ---------- ---------- ---------- ---------- ----------
          ---------- ---------- ---------- ---------- ----------
          ---------- ---------- ---------- ---------- ----------
          ---------- ---------- ---------- ---------- ----------
          ---------- ---------- ---------- ---------- ----------
          ---------- ---------- ---------- ---------- ----------
          ---------- ---------- ---------- ---------- ----------
          ---------- ---------- ---------- ---------- ----------
          ---------- ---------- ---------- ---------- ----------
          ---------- ---------- ---------- ---------- ----------
          ---------- ---------- ---------- ---------- ----------
          ---------- ---------- ---------- ---------- ----------
          ---------- ---------- ---------- ---------- ----------
          ---------- ---------- ---------- ---------- ----------
          ---------- ------GACC ATACTAAGAA AATAATGTTT TAAGATTTTC
          TGATCTCCTC ATAAACATAG CCAGCCTACA GACTTAACTG GAATAACGTA
          TCTCATTAAT TTATCCAGAG TGTCTAGCAG AGAATAAAAA TTGTTCA
2gms26028 ---------- ---------- ---------- ---------- ----------
          ---------- ---------- ---------- ---------- ----------
          ---------- ---------- ---------- ---------- ----------
          ---------- ---------- ---------- ---------- ----------
          ---------- ---------- ---------- ---------- ----------
          ---------- ---------- ---------- ---------- ----------
          ---------- ---------- ---------- ---------- ----------
          ---------- ---------- ---------- ---------- ----------
          ---------- ---------- ---------- ---------- ----------
          ---------- ---------- ---------- ---------- ----------
          ---------- ---------- ---------- ---------- ----------
          ---------- ---------- ---------- ---------- ----------
          ---------- ---------- ---------- ---------- ----------
          ---------- ---------- ---------- ---------- ----------
          ---------- ---------- ---------- ---------- ----------
          ---------- ---------- ---------- ---------- ----------
          ---------- ---------- ---------- ---------- ----------
          ---------- ---------- ---------- ---------- ----------
          ---------- ---------- ---------- ---------- ----------
          ---------- ---------- ---------- ---------- ----------
          ---------- ---------- ---------- ---------- ----------
          ---------- ---------- ---------- ---------- ----------
          ---------- ---------- ---------- ---------- ----------
          ---------- ---------- ---------- ---------- ----------
          ---------- ---------- ---------- ---------- ----------
          ---------- ---------- ---------- ---------- ----------
          ---------- ---------- ---------- ---------- ----------
          ---------- ---------- ---------- ---------- ----------
          ---------- ---------- ---------- ---------- ----------
          ---------- ---------- ---------- ---------- ----------
          ---------- ---------- ---------- ---------- ----------
          ---------- ---------- ---------- ---------- ----------
          ---------- ---------- ---------- ---------- ----------
          ---------- ---------- ---------- ---------- ----------
          ---------- ---------- ---------- ---------- ----------
          ---------- ---------- ---------- ---------- ----------
          ---------- ---------- ---------- ---------- ----------
          ---------- ---------- ---------- ---------- ----------
          ---------- ---------- ---------- ---------- ----------
          ---------- ---------- ---------- ---------- ----------
          ---------- ---------- ---------- ---------- ----------
          ---------- ---------- ---------- ---------- ----------
          ---------- ---------- ---------- ---------- ----------
          ---------- ---------- ---------- ---------- ----------
          ---------- ---------- ---------- ---------- ----------
          ---------- ---------- ---------- ---------- ----------
          ---------- ---------- ---------- ---------- ----------
          ---------- ---------- ---------- ---------- ----------
          ---------- ---------- ---------- ---------- ----------
          ---------- ---------- ---------- ---------- ----------
          ---------- ---------- ---------- ---------- ----------
          ---------- ---------- ---------- ---------- ----------
          ---------- ---------- ---------- ---------- ----------
          ---------- ---------- ---------- ---------- ----------
          ---------- ---------- -----ATGAA CCCCCAAGCA AAACTAATCT
          TCACCACTAG CCTACTCCTA GGAACCACCA TTACAATCTC AAGCAACCAC
          TGAATCCTAG CTTGAACAGG CCTAGAAATC AACACTCTAG CTATTCTGCC
          CCTAATCTCA AAATCGCACC ACCCCCGCGC CGTCGAAGCC GCAACCAAGT
          ACTTTCTAGT ACAAGCAGCA GCCTCAGCCC TAGTTCTATT CTCGAGCATA
          ACCAATGCCT GACACACAGG GCAATGAGAC ATCACCCAAC TAACACACCC
          CACCTCATGT CTAATCCTTA CCTCAGCCAT TGCAATTAAA TTGGGCCTAG
          TACCATTCCA CTTCTGGTTC CCAGAAGTAC TTCAAGGTTC CCCACTCACC
          ACAGGCCTTC TACTCTCAAC AGCAATAAAA TTCCCACCAA TTACACTACT
          ATTCATGACC TCTCAATCAT TAAATTCAAC CCTATTAACT ACTATGGCCA
          TCATATCCAC AGCCTTAGGA GGATGAATGG GCCTAAACCA AACACAAACC
          CGAAAAATCC TAGCCTTTTC CTCCATCTCT CACCTAGGCT GAATAGCCAT
          TATCATTACA TACAGCCCAA AACTCGCCCT ACTAAACTTC TACCTATACA
          CCCTTATAAC CGCAGCTGTA TTCCTCACCA TAAACTCAAT AAAAGTCCTT
          AAACTATCTA CCCTGATGAC CTCGTGAACA AAATCACCAG CACTAAGCAC
          AACCCTACTG CTAACACTCC TATCTCTAGC AGGTCTCCCC CCTCTAACAG
          GATTCCTCCC AAAATGACTC ATCATTCAAG AACTAACCAA ACAAGAAATA
          CCTTTAATAG CAACAATAAT CTCACTACTA TCCCTACTAA GCCTATTTTT
          CTACCTACGC CTAGCATACT GCTCGACAAT TACACTTCCC CCACATACTA
          CAAACCACAT AAAACGATGG CACGTCCACA AACCTGTTAA CACCCAAATC
          GCCATCCTAA CTACCCTATC CATTATACTC CTCCCCATCT CTCCCATCAT
          CCTCACTATC ATGTAA---- ---------- ---------- ----------
          ---------- ---------- ---------- ---------- ----------
          ---------- ---------- ---------- ---------- -------
2gms26029 ACAGAGCAGG AGGAAGCCAA ACCCTCTGCA GAGCCCCCAG AGCCCCCCTG
          GGAGCAAGAC TGGGAGTTAG GGCTGGCTCA GCAGGGTCTC CATGGGCAGA
          ACTCCTCCTG GAGGGGCTGT TACAGAGCAG AACAGCACCA AGCTGACTTT
          GAAAACAAGA ACTTCTTTAC ACCCACGTGG CACCCACAGC TCCCTCTTCC
          TGGTGAATGC AAACTAATGA TACATCTTCT CTCTCTGTTA CCTCATTTTC
          TGCGAGCCGG GCACGGCTGT AACTTCCAGG ATCGAGCAAA GGAGCGGCGC
          AGGCACATCC CTCCCGCCCG GACCCAGCCG CGCATCCCTC CATTCCGGGA
          GCCGCACCGC CGCAGCCGGG CTGGAAGAGG TCAGTGCATC CTCCTCCTCG
          CTCCCCCTTC ACAGCGCTCT GTCCAGCTCG GGACGGGGGT TCATTTTGAG
          AGGAGCCACG CATATCAGGA GAAGAAGGGT ATAAAACCAT GAACTGATCT
          GGGTAAACTG CACGCCTCTG GTGGAACAGG AGATTCCCCG GCCGCCCAGT
          GCTGTTTGCT TATTGCCGCT TGCTTAATAA AATAATTTTC TTGATTGGCT
          TGACTGTGTC GGATTTAATT AGACAGCTAA CCTATAAACC AACAAGTCTC
          TGAATAGAGC TGCTCTGGAT TGCAAAAGTG GAGGGGGGAA CTGAAACGAA
          ATTTCCCCTT CCCCCCCGAC AAGCACAGGT TTAAAGGAAA AGAGGAAAAA
          ACCCAACGCC CCAAGAAGAA AGAGCGAAAC TTGAATTAAG CCCTTGCTAC
          CCCTCACCCG CCCGGCCGAG AGGGACT-TG CACTGCCGCC CCGACCCGGT
          TCTGCGGCCG TGGGAACCGG AGCCGAGCCT CGGCGGACAG AGTTCGGTCC
          CCGCTGGATG CGGCGGGGAC CGGGCGGTCG GCGCCCATGC ACTTTCGGGG
          CAAGGAGCAA ACTGCATCTC AACGCTTCCC AGCTGTTGTT TGGTGTGCTG
          GGCAATACTG TCAATGAATA AAA-CACTAA AGAGTAAGAT AACTTTAGCC
          ATA-GCTGAA GACAAAGATT AAGGAATTGA CTTCATCAGG GAGGATCTTC
          ACCATCATTA ATGGTTTTGC ACAGAAAAAG TCACTGGGAA GAGCAATAGT
          ATTCATCAAT ACCCAATACA TGCTATTTAA AAAACCCAAA CCCTACATCC
          ATAATGCAAA TCCCTTCAAA TTACTGAAAA CCACTTCCTC AAAAAGTGGA
          TACAAAATAT ACCTTTCCTT TAAAAAGATG AAAAAAAGCA TTTCAGTTCA
          TACTTGAGTG GCTTATACAT AAGCGAGGAT CAAGGATAAA TATGGAGCCT
          TCCTGGGAAG TATGTTCAGT TGGAGAGGGT GAAAACATGT CAGGTGATTT
          ATTTTAAATA CCTCATGTTA CAGTATTTCA TTTGATGTAA CTTTTGCATC
          ACTCAGAAGA GTTTATTTTT CAATACAACA CAATCTGGGT TTGAAAACAA
          CCTGAAATAC AAACGTATTT GGGGTCCATT AAGTAAACAA TTGTATGTTC
          TGGCATACAA GAAGCATGAA AGACAGCTGA ATTCTTCACT ATTTAGCAAA
          ACCACCTTTT ATTTTTTTTT AATATCTTTT ATGAAAATGT TATGTCATTT
          GTACCAAGTG GTTTCACAAG AAGTAGATAC TTGCAGCAAG TGACATCACA
          CCTGATTGAG CTTGTGCAAA GATATTCGTA CCAT-TTCAA AGGAAACCTC
          ACTAATTTTC TCTTACTTGA TTGTGATTTT CTGCATATAG ACACAGGTTC
          AGCCCCAACA TGACTGAAAG GGAGGCTGGG CCCCTCTCTT TGAGGGGGAG
          CAGCATTCCT GGGAATGGCA GCATTCCTGG GAATGCCTGA GGGACAGCTG
          AGGGGTGGAT GCAGCAGTGC CTGTGCTCAC CCAGGGCAGC TGCTGGGCGA
          ACAGGCCTCC TGCTTCTTGG GAGCATGCTG GGGGCTTGAC AGGACCCCCA
          TGCTCCCAAA AAGCCTCTGT CAGCTCTCCT GCCCTGAAAC AGAGCTTGGA
          GGGAGGTTTG GCCTGTGTCA GCTCCCTCTT TCTGTCTGTC CAAAGGAACG
          ACTGCCCTTT ATCTCTTCCT GGGGATGCAC CCCGACCTGA GCAGCAATCA
          GTTATTTGCA AACTTTCACA ATCTCTTTTT TACGTGTGCA GCCAAGCATA
          TGTAAACTCA TGTCGTTAAT AATAATCATT TAGCAAAAAG AAAACATAGT
          ACTACTAAAG TAAATNNNTT TTTTTCCTTG AAATTTGAGG TCACAGCATT
          TAAATAAATG TGGTTTAGTT TGTTTTTCTT TATATGATTC TGATAATCAG
          AAATATACAT TTAAGAGCAT AGCTGTTTAT TCTAGTTTAT TCCGGTCACA
          CAAATGGTTA ATGTTTAAAT AATGACTGCA CATGCTTGGG AGGGCAGAGA
          GCAAGTACAG ATTGTCAGAT TGAACAGATT GAATTACAGA TTGAAATTTT
          TGGATAATAC ATAGTGGACA TGATGCAGTT CACAGACTGC TGACCACTGG
          CCTTATTTGC TGTGCGTGGC CCAGGCTGAG CTCTGGAGGC AGGATTACTC
          ATTTCCTCTC AGACCTGCTC CCCACGCTCA TTACTCAGGC TCTCCCTACT
          CTCTGTACTT AGATGATTTA TTTCTACAAT GTCCCTGGGA GGTGAAATAT
          TGTCCCCACA GAGGAAAAGA GAACT----- ---------- ----------
          ---------- ---------- ---------- ---------- ----------
          ---------- ---------- ---------- ---------- ----------
          ---------- ---------- ---------- ---------- ----------
          ---------- ---------- ---------- ---------- ----------
          ---------- ---------- ---------- ---------- ----------
          ---------- ---------- ---------- ---------- ----------
          ---------- ---------- ---------- ---------- ----------
          ---------- ---------- ---------- ---------- ----------
          ---------- ---------- ---------- ---------- ----------
          ---------- ---------- ---------- ---------- ----------
          ---------- ---------- ---------- ---------- ----------
          ---------- ---------- ---------- ---------- ----------
          ---------- ---------- ---------- ---------- ----------
          ---------- ---------- ---------- ---------- ----------
          ---------- ---------- ---------- ---------- ----------
          ---------- ---------- ---------- ---------- ----------
          ---------- ---------- ---------- ---------- ----------
          ---------- ---------- ---------- ---------- ----------
          ---------- ---------- ---------- ---------- ----------
          ---------- ---------- ---------- ---------- ----------
          ---------- ------GACC ATACTAAGAA AATAATGTTT TAAGATTTTC
          TGATCTCCTC ATAAACATAG CCAGCCTACA GACTTAACTG GAATAACGTA
          TCTCATTAAT TTATCCAGAG CGTCTAGCAG AGAATAAAAA TTGTTCA
2gms26030 ACAGAGCAGG AGGAAGCCAA ACCCTCTGCA GAGCCCCCAG AGCCCCCCTG
          GGAGCAAGAC TGGGAGTTAG GGCTGGCTCA GCAGGGTCTC CATGGGCAGA
          ACTCCTCCTG GAGGGGCTGT TACAGAGCAG AACAGCACCA AGCTGACTTT
          GAAAACAGGA ACTTCTTTAC ACCCACGTGG CACCCACAGC TCCCTCTTCC
          TGGTGAATGC AAACTAATGA TACATCTTCT CTCTCTGTTA CCTCATTTTC
          TGCGAGCCGG GCACGGCTGT AACTTCCAGG ATCGAGCAAA GGAGCGGCGC
          AGGCACATCC CTCCCGCCCG GACCCAGCCG CGCATCCCTC CATTCCGGGA
          GCCGCACCGC CGCAGCCGGG CTGGAAGAGG TCAGTGCATC CTCCTCCTCG
          CTCCCCCTTC ACAGCGCTCT GTCCAGCTCG GGACGGGGGT TCATTTTGAG
          AGGAGCCACG CATATCAGGA GAAGAAGGGT ATAAAACCAT GAACTGATCT
          GGGTAAACTG CACGCCTCTG GTGGAACAGG AGATTCCCCG GCCGCCCAGT
          GCTGTTTGCT TATTGCCGCT TGCTTAATAA AATAATTTTC TTGATTGGCT
          TGACTGTGTC GGATTTAATT AGACAGCTAA CCTATAAACC AACAAGTCTC
          TGAATAGAGC TGCTCTGGAT TGCAAAAGTG GAGGGGGGAA CTGAAACGAA
          ATTTCCCCTT CCCCCCCGAC AAGCACAGGT TTAAAGGAAA AGAGGAAAAA
          ACCCAACGCC CCAAGAAGAA AGAGCGAAAC TTGAATTAAG CCCTTGCTAC
          CCCTCACCCG CCCGGCCGAG AGGGACT-TG CACTGCCGCC CCGACCCGGT
          TCTGCGGCCG TGGGAACCGG AGCCGAGCCT CGGCGGACAG AGTTCGGTCC
          CCGCTGGATG CGGCGGGGAC CGGGCGGTCG GCGCCCATGC ACTTTCGGGG
          CAAGGAGCAA ACTGCATCTC AACGCTTCCC AGCTGTTGTT TGGTGTGCTG
          GGCAATACTG TCAATGAATA AAA-CACTAA AGAGTAAGAT AACTTTAGCC
          ATA-GCTGAA GACAAAGATT AAGGAATTGA CTTCATCAGG GAGGATCTTC
          ACCATCATTA ATGGTTTTGC ACAGAAAAAG TCACTGGGAA GAGCAATAGT
          ATTCATCAAT ACCCAATACA TGCTATTTAA AAAACCCAAA CCCTACATCC
          ATAATGCAAA TCCCTTCAAA TTACTGAAAA CCACTTCCTC AAAAAGTGGA
          TACAAAATAT ACCTTTCCTT TAAAAAGATG AAAAAAAGCA TTTCAGTTCA
          TACTTGAGTG GCTTATACAT AAGCGAGGAT CAAGGATAAA TATGGAGCCT
          TCCTGGGAAG TATGTTCAGT TGGAGAGGGT GAAAACATGT CAGGTGATTT
          ATTTTAAATA CCTCATGTTA CAGTATTTCA TTTGATGTAA CTTTTGCATC
          ACTCAGAAGA GTTTATTTTT CAATACAACA CAATCTGGGT TTGAAAACAA
          CCTGAAATAC AAACGTATTT GGGGTCCATT AAGTAAACAA TTGTATGTTC
          TGGCATACAA GAAGCATGAA AGACAGCTGA ATTCTTCACT ATTTAGCAAA
          ACCACCTTTT TTTTTTTTTT AATATCTTTT ATGAAAATGT TATGTCATTT
          GTACCAAGTG GTTTCACAAG AAGTAGATAC TTGCAGCAAG TGACATCACA
          CCTGATTGAG CTTGTGCAAA GATATTCGTA CCAT-TTCAA AGGAAACCTC
          ACTAATTTTC TCTTACTTGA TTGTGATTTT CTGCATATAG ACACAGGTTC
          AGCCCCAACA TGACTGAAAG GGAGGCTGGG CCCCTCTCTT TGAGGGGGAG
          CAGCATTCCT GGGAATGGCA GCATTCCTGG GAATGCCTGA GGGACAGCTG
          AGGGGTGGAT GCAGCAGTGC CTGTGCTCAC CCAGGGCAGC TGCTGGGCGA
          ACAGGCCTCC TGCTTCTTGG GAGCATGCTG GGGGCTTGAC AGGACCCCCA
          TGCTCCCAAA AAGCCTCTGT CAGCTCTCCT GCCCTGAAAC AGAGCTTGGA
          GGGAGGTTTG GCCTGTGTCA GCTCCCTCTT TCTGTCTGTC CAAAGGAACG
          ACTGCCCTTT ATCTCTTCCT GGGGATGCAC CCCGACCTGA GCAGCAATCA
          GTTATTTGCA AACTTTCACA ATCTCTTTTT TACGTGTGCA GCCAAGCATA
          TGTAAACTCA TGTCATTAAT AATAATCATT TAGCAAAAAG AAAACATAGT
          ACTACTAAAG TAAATNNNTT TTTTTCCTTG AAATTTGAGG TCACAGCATT
          TAAATAAATG TGGTTTAGTT TGTTTTTCTT TATATGATTC TGATAATCAG
          AAATATACAT TTAAGAGCAT AGCTGTTTAT TCTAGTTTAT TCCGGTCACA
          CAAATGGTTA ATGTTTAAAT AATGACTGCA CATGCTTGGG AGGGCAGAGA
          GCAAGTACAG ATTGTCAGAT TGAACAGATT GAATTACAGA TTGAAATTTT
          TGGATAATAC ATAGTGGACA TGATGCAGTT CACAGACTGC TGACCACTGG
          CCTTATTTGC TGTGCGTGGC CCAGGCTGAG CTCTGGAGGC AGGATTACTC
          ATTTCCTCTC AGACCTGCTC CCCACGCTCA TTACTCAGGC TCTCCCTACT
          CTCTGTACTT AGATGATTTG TTTCTACAAT GTCCCTGGGA GGTGAAATAT
          TGTCCCCACA GAGGAAAAGA GAACT----- ---------- ----------
          ---------- ---------- ---------- ---------- ----------
          ---------- ---------- ---------- ---------- ----------
          ---------- ---------- ---------- ---------- ----------
          ---------- ---------- ---------- ---------- ----------
          ---------- ---------- ---------- ---------- ----------
          ---------- ---------- ---------- ---------- ----------
          ---------- ---------- ---------- ---------- ----------
          ---------- ---------- ---------- ---------- ----------
          ---------- ---------- ---------- ---------- ----------
          ---------- ---------- ---------- ---------- ----------
          ---------- ---------- ---------- ---------- ----------
          ---------- ---------- ---------- ---------- ----------
          ---------- ---------- ---------- ---------- ----------
          ---------- ---------- ---------- ---------- ----------
          ---------- ---------- ---------- ---------- ----------
          ---------- ---------- ---------- ---------- ----------
          ---------- ---------- ---------- ---------- ----------
          ---------- ---------- ---------- ---------- ----------
          ---------- ---------- ---------- ---------- ----------
          ---------- ---------- ---------- ---------- ----------
          ---------- ------GACC ATACTAAGAA AATAATGTTT TAAGATTTTC
          TGATCTCCTC ATAAACATAG CCAGCCTACA GACTTAACTG GAATAACGTA
          TCTCATTAAT TTATCCAGAG TGTCTAGCAG AGAATAAAAA TTGTTCA
2gms26031 ---------- ---------- ---------- ---------- ----------
          ---------- ---------- ---------- ---------- ----------
          ---------- ---------- ---------- ---------- ----------
          ---------- ---------- ---------- ---------- ----------
          ---------- ---------- ---------- ---------- ----------
          ---------- ---------- ---------- ---------- ----------
          ---------- ---------- ---------- ---------- ----------
          ---------- ---------- ---------- ---------- ----------
          ---------- ---------- ---------- ---------- ----------
          ---------- ---------- ---------- ---------- ----------
          ---------- ---------- ---------- ---------- ----------
          ---------- ---------- ---------- ---------- ----------
          ---------- ---------- ---------- ---------- ----------
          ---------- ---------- ---------- ---------- ----------
          ---------- ---------- ---------- ---------- ----------
          ---------- ---------- ---------- ---------- ----------
          ---------- ---------- ---------- ---------- ----------
          ---------- ---------- ---------- ---------- ----------
          ---------- ---------- ---------- ---------- ----------
          ---------- ---------- ---------- ---------- ----------
          ---------- ---------- ---------- ---------- ----------
          ---------- ---------- ---------- ---------- ----------
          ---------- ---------- ---------- ---------- ----------
          ---------- ---------- ---------- ---------- ----------
          ---------- ---------- ---------- ---------- ----------
          ---------- ---------- ---------- ---------- ----------
          ---------- ---------- ---------- ---------- ----------
          ---------- ---------- ---------- ---------- ----------
          ---------- ---------- ---------- ---------- ----------
          ---------- ---------- ---------- ---------- ----------
          ---------- ---------- ---------- ---------- ----------
          ---------- ---------- ---------- ---------- ----------
          ---------- ---------- ---------- ---------- ----------
          ---------- ---------- ---------- ---------- ----------
          ---------- ---------- ---------- ---------- ----------
          ---------- ---------- ---------- ---------- ----------
          ---------- ---------- ---------- ---------- ----------
          ---------- ---------- ---------- ---------- ----------
          ---------- ---------- ---------- ---------- ----------
          ---------- ---------- ---------- ---------- ----------
          ---------- ---------- ---------- ---------- ----------
          ---------- ---------- ---------- ---------- ----------
          ---------- ---------- ---------- ---------- ----------
          ---------- ---------- ---------- ---------- ----------
          ---------- ---------- ---------- ---------- ----------
          ---------- ---------- ---------- ---------- ----------
          ---------- ---------- ---------- ---------- ----------
          ---------- ---------- ---------- ---------- ----------
          ---------- ---------- ---------- ---------- ----------
          ---------- ---------- ---------- ---------- ----------
          ---------- ---------- ---------- ---------- ----------
          ---------- ---------- ---------- ---------- ----------
          ---------- ---------- ---------- ---------- ----------
          ---------- ---------- ---------- ---------- ----------
          ---------- ---------- -----ATGAA CCCCCAAGCA AAACTAATCT
          TCACCACTAG CCTACTCCTA GGAACCACCA TTACAATCTC AAGCAACCAC
          TGAATCCTAG CTTGAACAGG CCTAGAAATC AACACTCTAG CTATTCTGCC
          CCTAATCTCA AAATCGCACC ACCCCCGCGC CGTCGAAGCC TCAACCAAGT
          ACTTTCTAGT ACAAGCAGCA GCCTCAGCCC TAGTTCTATT CTCGAGCATA
          ACCAATGCCT GACACACAGG GCAATGAGAC ATCACCCAAC TAACACACCC
          CACCTCATGT CTAATCCTTA CCTCAGCCAT TGCAATTAAA TTGGGCCTAG
          TACCATTCCA CTTCTGGTTC CCAGAAGTAC TTCAAGGTTC CCCACTCACC
          ACAGGCCTTC TACTCTCAAC AGCAATAAAA TTCCCACCAA TTACACTACT
          ATTCATGACC TCTCAATCAT TAAATTCAAC CCTATTAACT ACTATGGCCA
          TCATATCCAC AGCCTTAGGA GGATGAATGG GCCTAAACCA AACACAAACC
          CGAAAAATCC TAGCCTTTTC CTCCATCTCT CACCTAGGCT GAATAGCCAT
          TATCATTACA TACAGCCCAA AACTCGCCCT ACTAAACTTC TACCTATACA
          CCCTTATAAC CGCAGCTGTA TTCCTCACCA TAAACTCAAT AAAAGTCCTT
          AAACTATCTA CCCTGATGAC CTCGTGAACA AAATCACCAG CACTAAGCAC
          AACCCTACTG CTAACACTCT TATCTCTAGC AGGTCTCCCC CCTCTAACAG
          GATTCCTCCC AAAATGACTC ATCATTCAAG AACTAACCAA ACAAGAAATA
          CCTTTAATAG CAACAATAAT CTCACTACTA TCCCTACTAA GCCTATTTTT
          CTACCTACGC CTAGCATACT GCTCGACAAT TACACTTCCC CCACATACTA
          CAAACCACAT AAAACGATGG CACGTCCACA AACCTGTTAA CACCCAAATC
          GCCATCCTAA CTACCCTATC CATTATACTC CTCCCCATCT CTCCCATCAT
          CCTCACTATC ATGTAA---- ---------- ---------- ----------
          ---------- ---------- ---------- ---------- ----------
          ---------- ---------- ---------- ---------- -------
2gms26032 ACAGAGCAGG AGGAAGCCAA ACCCTCTGCA GAGCCCCCAG AGCCCCCCTG
          GGAGCAAGAC TGGGAGTTAG GGCTGGCTCA GCAGGGTCTC CATGGGCAGA
          ACTCCTCCTG GAGGGGCTGT TACAGAGCAG AACAGCACCA AGCTGACTTT
          GAAAACAGGA ACTTCTTTAC ACCCACGTGG CACCCACAGC TCCCTCTTCC
          TGGTGAATGC AAACTAATGA TACATCTTCT CTCTCTGTTA CCTCATTTTC
          TGCGAGCCGG GCACGGCTGT AACTTCCAGG ATCGAGCAAA GGAGCGGCGC
          AGGCACATCC CTCCCGCCCG GACCCAGCCG CGCATCCCTC CATTCCGGGA
          GCCGCACCGC CGCAGCCGGG CTGGAAGAGG TCAGTGCATC CTCCTCCTCG
          CTCCCCCTTC ACAGCGCTCT GTCCAGCTCG GGACGGGGGT TCATTTTGAG
          AGGAGCCACG CATATCAGGA GAAGAAGGGT ATAGAACCAT GAACTGATCT
          GGGTAAACTG CACGCCTCTG GTGGAACAGG AGATTCCCCG GCCGCCCAGT
          GCTGTTTGCT TATTGCCGCT TGCTTAATAA AATAATTTTC TTGATTGGCT
          TGACTGTGTC GGATTTAATT AGACAGCTAA CCTATAAACC AACAAGTCTC
          TGAATAGAGC TGCTCTGGAT TGCAAAAGTG GAGGGGGGAA CTGAAACGAA
          ATTTCCCCTT CCCCCCCGAC AAGCACAGGT TTAAAGGAAA AGAGGAAAAA
          ACCCAACGCC CCAAGAAGAA AGAGCGAAAC TTGAATTAAG CCCTTGCTAC
          CCCTCACCCG CCCGGCCGAG AGGGACT-TG CACTGCCGCC CCGACCCGGT
          TCTGCGGCCG TGGGAACCGG AGCCGAGCCT CGGCGGACAG AGTTCGGTCC
          CCGCTGGATG CGGCGGGGAC CGGGCGGTCG GCGCCCATGC ACTTTCGGGG
          CAAGGAGCAA ACTGCATCTC AACGCTTCCC AGCTGTTGTT TGGTGTGCTG
          GGCAATACTG TCAATGAATA AAA-CACTAA AGAGTAAGAT AACTTTAGCC
          ATA-GCTGAA GACAAAGATT AAGGAATTGA CTTCATCAGG GAGGATCTTC
          ACCATCATTA ATGGTTTTGC ACAGAAAAAG TCACTGGGAA GAGCAATAGT
          ATTCATCAAT ACCCAATACA TGCTATTTAA AAAACCCAAA CCCTACATCC
          ATAATGCAAA TCCCTTCAAA TTACTGAAAA CCACTTCCTC AAAAAGTGGA
          TACAAAATAT ACCTTTCCTT TAAAAAGATG AAAAAAAGCA TTTCAGTTCA
          TACTTGAGTG GCTTATACAT AAGCGAGGAT CAAGGATAAA TATGGAGCCT
          TCCTGGGAAG TATGTTCAGT TGGAGAGGGT GAAAACATGT CAGGTGATTT
          ATTTTAAATA CCTCATGTTA CAGTATTTCA TTTGATGTAA CTTTTGCATC
          ACTCAGAAGA GTTTATTTTT CAATACAACA CAATCTGGGT TTGAAAACAA
          CCTGAAATAC AAACGTATTT GGGGTCCATT AAGTAAACAA TTGTATGTTC
          TGGCATATAA GAAGCATGAA AGACAGCTGA ATTCTTCACT ATTTAGCAAA
          ACCACCTTTT ATTTTTTTTT AATATCTTTT ATGAAAATGT TATGTCATTT
          GTACCAAGTG GTTTCACAAG AAGTAGATAC TTGCAGCAAG TGACATCACA
          CCTGATTGAG CTTGTGCAAA GATATTCGTA CCAT-TTCAA AGGAAACCTC
          ACTAATTTTC TCTTACTTGA TTGTGATTTT CTGCATATAG ACACAGGTTC
          AGCCCCAACA TGACTGAAAG GGAGGCTGGG CCCCTCTCTT TGAGGGGGAG
          CAGCATTCCT GGGAATGGCA GCATTCCTGG GAATGCCTGA GGGACAGCTG
          AGGGGTGGAT GCAGCAGTGC CTGTGCTCAC CCAGGGCAGC TGCTGGGCGA
          ACAGGCCTCC TGCTTCTTGG GAGCATGCTG GGGGCTTGAC AGGACCCCCA
          TGCTCCCAAA AAGCCTCTGT CAGCTCTCCT GCCCTGAAAC AGAGCTTGGA
          GGGAGGTTTG GCCTGTGTCA GCTCCCTCTT TCTGTCTGTC CAAAGGAACG
          ACTGCCCTTT ATCTCTTCCT GGGGATGCAC CCCGACCTGA GCAGCAATCA
          GTTATTTGCA AACTTTCACA ATCTCTTTTT TACGTGTGCA GCCAAGCATA
          TGTAAACTCA TGTCGTTAAT AATAATCATT TAGCAAAAAG AAAACATAGT
          ACTACTAAAG TAAATNNNTT TTTTTCCTTG AAATTTGAGG TCACAGCATT
          TAAATAAATG TGGTTTAGTT TGTTTTTCTT TATATGATTC TGATAATCAG
          AAATATACAT TTAAGAGCAT AGCTGTTTAT TCTAGTTTAT TCTGGTCACA
          CAAATGGTTA ATGTTTAAAT AATGACTGCA CATGCTTGGG AGGGCAGAGA
          GCAAGTACAG ATTGTCAGAT TGAACAGATT GAATTACAGA TTGAAATTTT
          TGGATAATAC ATAGTGGACA TGATGCAGTT CACAGACTGC TGACCACTGG
          CCTTATTTGC TGTGCGTGGC CCAGGCTGAG CTCTGGAGGC AGGATTACTC
          ATTTCCTCTC AGACCTGCTC CCCACGCTCA TTACTCAGGC TCTCCCTACT
          CTCTGTACTT AGATGATTTA TTTCTACAAT GTCCCTGGGA GGTGAAATAT
          TGTCCCCACA GAGGAAAAGA GAACT----- ---------- ----------
          ---------- ---------- ---------- ---------- ----------
          ---------- ---------- ---------- ---------- ----------
          ---------- ---------- ---------- ---------- ----------
          ---------- ---------- ---------- ---------- ----------
          ---------- ---------- ---------- ---------- ----------
          ---------- ---------- ---------- ---------- ----------
          ---------- ---------- ---------- ---------- ----------
          ---------- ---------- ---------- ---------- ----------
          ---------- ---------- ---------- ---------- ----------
          ---------- ---------- ---------- ---------- ----------
          ---------- ---------- ---------- ---------- ----------
          ---------- ---------- ---------- ---------- ----------
          ---------- ---------- ---------- ---------- ----------
          ---------- ---------- ---------- ---------- ----------
          ---------- ---------- ---------- ---------- ----------
          ---------- ---------- ---------- ---------- ----------
          ---------- ---------- ---------- ---------- ----------
          ---------- ---------- ---------- ---------- ----------
          ---------- ---------- ---------- ---------- ----------
          ---------- ---------- ---------- ---------- ----------
          ---------- ------GACC ATACTAAGAA AATAATGTTT TAAGATTTTC
          TGATCTCCTC ATAAACATAG CCAGCCTACA GACTTAACTG GAATAACGTA
          TCTCATTAAT TTATCCAGAG CGTCTAGCAG AGAATAAAAA TTGTTCA
2gms26033 ACAGAGCAGG AGGAAGCCAA ACCCTCTGCA GAGCCCCCAG AGCCCCCCTG
          GGAGCAAGAC TGGGAGTTAG GGCTGGCTCA GCAGGGTCTC CATGGGCAGA
          ACTCCTCCTG GAGGGGCTGT TACAGAGCAG AACAGCACCA AGCTGACTTT
          GAAAACAGGA ACTTCTTTAC ACCCACGTGG CACCCACAGC TCCCTCTTCC
          TGGTGAATGC AAACTAATGA TACATCTTCT CTCTCTGTTA CCTCATTTTC
          TGCGAGCCGG GCACGGCTGT AACTTCCAGG ATCGAGCAAA GGAGCGGCGC
          AGGCACATCC CTCCCGCCCG GACCCAGCCG CGCATCCCTC CATTCCGGGA
          GCCGCACCGC CGCAGCCGGG CTGGAAGAGG TCAGTGCATC CTCCTCCTCG
          CTCCCCCTTC ACAGCGCTCT GTCCAGCTCG GGACGGGGGT TCATTTTGAG
          AGGAGCCACG CATATCAGGA GAAGAAGGGT ATAGAACCAT GAACTGATCT
          GGGTAAACTG CACGCCTCTG GTGGAACAGG AGATTCCCCG GCCGCCCAGT
          GCTGTTTGCT TATTGCCGCT TGCTTAATAA AATAATTTTC TTGATTGGCT
          TGACTGTGTC GGATTTAATT AGACAGCTAA CCTATAAACC AACAAGTCTC
          TGAATAGAGC TGCTCTGGAT TGCAAAAGTG GAGGGGGGAA CTGAAACGAA
          ATTTCCCCTT CCCCCCCGAC AAGCACAGGT TTAAAGGAAA AGAGGAAAAA
          ACCCAACGCC CCAAGAAGAA AGAGCGAAAC TTGAATTAAG CCCTTGCTAC
          CCCTCACCCG CCCGGCCGAG AGGGACT-TG CACTGCCGCC CCGACCCGGT
          TCTGCGGCCG TGGGAACCGG AGCCGAGCCT CGGCGGACAG AGTTCGGTCC
          CCGCTGGATG CGGCGGGGAC CGGGCGGTCG GCGCCCATGC ACTTTCGGGG
          CAAGGAGCAA ACTGCATCTC AACGCTTCCC AGCTGTTGTT TGGTGTGCTG
          GGCAATACTG TCAATGAATA AAA-CACTAA AGAGTAAGAT AACTTTAGCC
          ATA-GCTGAA GACAAAGATT AAGGAATTGA CTTCATCAGG GAGGATCTTC
          ACCATCATTA ATGGTTTTGC ACAGAAAAAG TCACTGGGAA GAGCAATAGT
          ATTCATCAAT ACCCAATACA TGCTATTTAA AAAACCCAAA CCCTACATCC
          ATAATGCAAA TCCCTTCAAA TTACTGAAAA CCACTTCCTC AAAAAGTGGA
          TACAAAATAT ACCTTTCCTT TAAAAAGATG AAAAAAAGCA TTTCAGTTCA
          TACTTGAGTG GCTTATACAT AAGCGAGGAT CAAGGATAAA TATGGAGCCT
          TCCTGGGAAG TATGTTCAGT TGGAGAGGGT GAAAACATGT CAGGTGATTT
          ATTTTAAATA CCTCATGTTA CAGTATTTCA TTTGATGTAA CTTTTGCATC
          ACTCAGAAGA GTTTATTTTT CAATACAACA CAATCTGGGT TTGAAAACAA
          CCTGAAATAC AAACGTATTT GGGGTCCATT AAGTAAACAA TTGTATGTTC
          TGGCATACAA GAAGCATGAA AGACAGCTGA ATTCTTCACT ATTTAGCAAA
          ACCACCTTTT ATTTTTTTTT AATATCTTTT ATGAAAATGT TATGTCATTT
          GTACCAAGTG GTTTCACAAG AAGTAGATAC TTGCAGCAAG TGACATCACA
          CCTGATTGAG CTTGTGCAAA GATATTCGTA CCAT-TTCAA AGGAAACCTC
          ACTAATTTTC TCTTACTTGA TTGTGATTTT CTGCATATAG ACACAGGTTC
          AGCCCCAACA TGACTGAAAG GGAGGCTGGG CCCCTCTCTT TGAGGGGGAG
          CAGCATTCCT GGGAATGGCA GCATTCCTGG GAATGCCTGA GGGACAGCTG
          AGGGGTGGAT GCAGCAGTGC CTGTGCTCAC CCAGGGCAGC TGCTGGGCGA
          ACAGGCCTCC TGCTTCTTGG GAGCATGCTG GGGGCTTGAC AGGACCCCCA
          TGCTCCCAAA AAGCCTCTGT CAGCTCTCCT GCCCTGAAAC AGAGCTTGGA
          GGGAGGTTTG GCCTGTGTCA GCTCCCTCTT TCTGTCTGTC CAAAGGAACG
          ACTGCCCTTT ATCTCTTCCT GGGGATGCAC CCCGACCTGA GCAGCAATCA
          GTTATTTGCA AACTTTCACA ATCTCTTTTT TACGTGTGCA GCCAAGCATA
          TGTAAACTCA TGTCATTAAT AATAATCATT TAGCAAAAAG AAAACATAGT
          ACTACTAAAG TAAATNNNTT TTTTTCCTTG AAATTTGAGG TCACAGCATT
          TAAATAAATG TGGTTTAGTT TGTTTTTCTT TATATGATTC TGATAATCAG
          AAATATACAT TTAAGAGCAT AGCTGTTTAT TCTAGTTTAT TCCGGTCACA
          CAAATGGTTA ATGTTTAAAT AATGACTGCA CATGCTTGGG AGGGCAGAGA
          GCAAGTACAG ATTGTCAGAT TGAACAGATT GAATTACAGA TTGAAATTTT
          TGGATAATAC ATAGTGGACA TGATGCAGTT CACAGACTGC TGACCACTGG
          CCTTATTTGC TGTGCGTGGC CCAGGCTGAG CTCTGGAGGC AGGATTACTC
          ATTTCCTCTC AGACCTGCTC CCCACGCTCA TTACTCAGGC TCTCCCTACT
          CTCTGTACTT AGATGATTTA TTTCTACAAT GTCCCTGGGA GGTGAAATAT
          TGTCCCCACA GAGGAAAAGA GAACT----- ---------- ----------
          ---------- ---------- ---------- ---------- ----------
          ---------- ---------- ---------- ---------- ----------
          ---------- ---------- ---------- ---------- ----------
          ---------- ---------- ---------- ---------- ----------
          ---------- ---------- ---------- ---------- ----------
          ---------- ---------- ---------- ---------- ----------
          ---------- ---------- ---------- ---------- ----------
          ---------- ---------- ---------- ---------- ----------
          ---------- ---------- ---------- ---------- ----------
          ---------- ---------- ---------- ---------- ----------
          ---------- ---------- ---------- ---------- ----------
          ---------- ---------- ---------- ---------- ----------
          ---------- ---------- ---------- ---------- ----------
          ---------- ---------- ---------- ---------- ----------
          ---------- ---------- ---------- ---------- ----------
          ---------- ---------- ---------- ---------- ----------
          ---------- ---------- ---------- ---------- ----------
          ---------- ---------- ---------- ---------- ----------
          ---------- ---------- ---------- ---------- ----------
          ---------- ---------- ---------- ---------- ----------
          ---------- ------GACC ATACTAAGAA AATAATGTTT TAAGATTTTC
          TGATCTCCTC ATAAACATAG CCAGCCTACA GACTTAACTG GAATAACGTA
          TCTCATTAAT TTATCCAGAG TGTCTAGCAG AGAATAAAAA TTGTTCA
2gms26034 ---------- ---------- ---------- ---------- ----------
          ---------- ---------- ---------- ---------- ----------
          ---------- ---------- ---------- ---------- ----------
          ---------- ---------- ---------- ---------- ----------
          ---------- ---------- ---------- ---------- ----------
          ---------- ---------- ---------- ---------- ----------
          ---------- ---------- ---------- ---------- ----------
          ---------- ---------- ---------- ---------- ----------
          ---------- ---------- ---------- ---------- ----------
          ---------- ---------- ---------- ---------- ----------
          ---------- ---------- ---------- ---------- ----------
          ---------- ---------- ---------- ---------- ----------
          ---------- ---------- ---------- ---------- ----------
          ---------- ---------- ---------- ---------- ----------
          ---------- ---------- ---------- ---------- ----------
          ---------- ---------- ---------- ---------- ----------
          ---------- ---------- ---------- ---------- ----------
          ---------- ---------- ---------- ---------- ----------
          ---------- ---------- ---------- ---------- ----------
          ---------- ---------- ---------- ---------- ----------
          ---------- ---------- ---------- ---------- ----------
          ---------- ---------- ---------- ---------- ----------
          ---------- ---------- ---------- ---------- ----------
          ---------- ---------- ---------- ---------- ----------
          ---------- ---------- ---------- ---------- ----------
          ---------- ---------- ---------- ---------- ----------
          ---------- ---------- ---------- ---------- ----------
          ---------- ---------- ---------- ---------- ----------
          ---------- ---------- ---------- ---------- ----------
          ---------- ---------- ---------- ---------- ----------
          ---------- ---------- ---------- ---------- ----------
          ---------- ---------- ---------- ---------- ----------
          ---------- ---------- ---------- ---------- ----------
          ---------- ---------- ---------- ---------- ----------
          ---------- ---------- ---------- ---------- ----------
          ---------- ---------- ---------- ---------- ----------
          ---------- ---------- ---------- ---------- ----------
          ---------- ---------- ---------- ---------- ----------
          ---------- ---------- ---------- ---------- ----------
          ---------- ---------- ---------- ---------- ----------
          ---------- ---------- ---------- ---------- ----------
          ---------- ---------- ---------- ---------- ----------
          ---------- ---------- ---------- ---------- ----------
          ---------- ---------- ---------- ---------- ----------
          ---------- ---------- ---------- ---------- ----------
          ---------- ---------- ---------- ---------- ----------
          ---------- ---------- ---------- ---------- ----------
          ---------- ---------- ---------- ---------- ----------
          ---------- ---------- ---------- ---------- ----------
          ---------- ---------- ---------- ---------- ----------
          ---------- ---------- ---------- ---------- ----------
          ---------- ---------- ---------- ---------- ----------
          ---------- ---------- ---------- ---------- ----------
          ---------- ---------- ---------- ---------- ----------
          ---------- ---------- -----ATGAA CCCCCAAGCA AAACTAATCT
          TCACCACTAG CCTACTCCTA GGAACCACCA TTACAATCTC AAGCAACCAC
          TGAATCCTAG CTTGAACAGG CCTAGAAATC AACACTCTAG CTATTCTGCC
          CCTAATCTCA AAATCGCACC ACCCCCGCGC CGTCGAAGCC GCAACCAAGT
          ACTTTCTAGT ACAAGCAGCA GCCTCAGCCC TAGTTCTATT CTCGAGCATA
          ACCAATGCCT GACACACAGG GCAATGAGAC ATCACCCAAC TAACACACCC
          CACCTCATGT CTAATCCTTA CCTCAGCCAT TGCAATTAAA TTGGGCCTAG
          TACCATTCCA CTTCTGGTTC CCAGAAGTAC TTCAAGGTTC CCCACTCACC
          ACAGGCCTTC TACTCTCAAC AGCAATAAAA TTCCCACCAA TTACACTACT
          ATTCATGACC TCTCAATCAT TAAATTCAAC CCTATTAACT ACTATGGCCA
          TCATATCCAC AGCCTTAGGA GGATGAATGG GCCTAAACCA AACACAAACC
          CGAAAAATCC TAGCCTTTTC CTCCATCTCT CACCTAGGCT GAATAGCCAT
          TATCATTACA TACAGCCCAA AACTCGCCCT ACTAAACTTC TACCTATACA
          CCCTTATAAC CGCAGCTGTA TTCCTCACCA TAAACTCAAT AAAAGTCCTT
          AAACTATCTA CCCTGATGAC CTCGTGAACA AAATCACCAG CACTAAGCAC
          AACCCTACTG CTAACACTCT TATCTCTAGC AGGTCTCCCC CCTCTAACAG
          GATTCCTCCC AAAATGACTC ATCATTCAAG AACTAACCAA ACAAGAAATA
          CCTTTAATAG CAACAATAAT CTCACTACTA TCCCTACTAA GCCTATTTTT
          CTACCTACGC CTAGCATACT GCTCGACAAT TACACTTCCC CCACATACTA
          CAAACCACAT AAAACGATGG CACGTCCACA AACCTGTTAA CACCCAAATC
          GCCATCCTAA CTACCCTATC CATTATACTC CTCCCCATCT CTCCCATCAT
          CCTCACTATC ATGTAA---- ---------- ---------- ----------
          ---------- ---------- ---------- ---------- ----------
          ---------- ---------- ---------- ---------- -------
2gms26035 ACAGAGCAGG AGGAAGCCAA ACCCTCTGCA GAGCCCCCAG AGCCCCCCTG
          GGAGCAAGAC TGGGAGTTAG GGCTGGCTCA GCAGGGTCTC CATGGGCAGA
          ACTCCTCCTG GAGGGGCTGT TACAGAGCAG AACAGCACCA AGCTGACTTT
          GAAAACAAGA ACTTCTTTAC ACCCACGTGG CACCCACAGC TCCCTCTTCC
          TGGTGAATGC AAACTAATGA TACATCTTCT CTCTNNGTTA CCTCATTTTC
          TGCGAGCCGG GCACGGCTGT AACTTCCAGG ATCGAGCAAA GGAGCGGCGC
          AGGCACATCC CTCCCGCACG GACCCAGCCG CGCATCCCTC CATTCCGGGA
          GCCGCACCGC CGCAGCCGGG CTGGAAGAGG TCAGTGCATC CTCCTCCTCG
          CTCCCCCTTC ACAGCGCTCT GTCCAGCTCG GGACGGGGGT TCATTTTGAG
          AGGAGCCACG CATATCAGGA GAAGAAGGGT ATAAAACCAT GAACTGATCT
          GGGTAAACTG CACGCCTCTG GTGGAACAGG AGATTCCCCG GCCGCCCAGT
          GCTGTTTGCT TATTGCCGCT TGCTTAATAA AATAATTTTC TTGATTGGCT
          TGACTGTGTC GGATTTAATT AGACAGCTAA CCTATAAACC AACAAGTCTC
          TGAATAGAGC TGCTCTGGAT TGCAAAAGTG GAGGGGGGAA CTGAAACGAA
          ATTTCCCCTT CCCCCCCGAC AAGCACAGGT TTAAAGGAAA AGAGGAAAAA
          ACCCAACGCC CCAAGAAGAA AGAGCGAAAC TTGAATTAAG CCCTTGCTAC
          CCCTCACCCG CCCGGCCGAG AGGGACT-TG CACTGCCGCC CCGACCCGGT
          TCTGCGGCCG TGGGAACCGG AGCCGAGCCT CGGCGGACAG AGTTCGGTCC
          CCGCTGGATG CGGCGGGGAC CGGGCGGTCG GCGCCCATGC ACTTTCGGGG
          CAAGGAGCAA ACTGCATCTC AACGCTTCCC AGCTGTTGTT TGGTGTGCTG
          GGCAATACTG TCAATGAATA AAA-CACTAA AGAGTAAGAT AACTTTAGCC
          ATA-GCTGAA GACAAAGATT AAGGAATTGA CTTCATCAGG GAGGATCTTC
          ACCATCATTA ATGGTTTTGC ACAGAAAAAG TCACTGGGAA GAGCAATAGT
          ATTCATCAAT ACCCAATACA TGCTATTTAA AAAACCCAAA CCCTACATCC
          ATAATGCAAA TCCCTTCAAA TTACTGAAAA CCACTTCCTC AAAAAGTGGA
          TACAAAATAT ACCTTTCCTT TAAAAAGATG AAAAAAAGCA TTTCAGTTCA
          TACTTGAGTG GCTTATACAT AAGCGAGGAT CAAGGATAAA TATGGAGCCT
          TCCTGGGAAG TATGTTCAGT TGGAGAGGGT GAAAACATGT CAGGTGATTT
          ATTTTAAATA CCTCATGTTA CAGTATTTCA TTTGATGTAA CTTTTGCATC
          ACTCAGAAGA GTTTATTTTT CAATACAACA CAATCTGGGT TTGAAAACAA
          CCTGAAATAC AAACGTATTT GGGGTCCATT AAGTAAACAA TTGTATGTTC
          TGGCATATAA GAAGCATGAA AGACAGCTGA ATTCTTCACT ATTTAGCAAA
          ACCACCTTTT ATTTTTTTTT AATATCTTTT ATGAAAATGT TATGTCATTT
          GTACCAAGTG GTTTCACAAG AAGTAGATAC TTGCAGCAAG TGACATCACA
          CCTGATTGAG CTTGTGCAAA GATATTCGTA CCAT-TTCAA AGGAAACCTC
          ACTAATTTTC TCTTACTTGA TTGTGATTTT CTGCATATAG ACACAGGTTC
          AGCCCCAACA TGACTGAAAG GGAGGCTGGG CCCCTCTCTT TGAGGGGGAG
          CAGCATTCCT GGGAATGGCA GCATTCCTGG GAATGCCTGA GGGACAGCTG
          AGGGGTGGAT GCAGCAGTGC CTGTGCTCAC CCAGGGCAGC TGCTGGGCGA
          ACAGGCCTCC TGCTTCTTGG GAGCATGCTG GGGGCTTGAC AGGACCCCCA
          TGCTCCCAAA AAGCCTCTGT CAGCTCTCCT GCCCTGAAAC AGAGCTTGGA
          GGGAGGTTTG GCCTGTGTCA GCTCCCTCTT TCTGTCTGTC CAAAGGAACG
          ACTGCCCTTT ATCTCTTCCT GGGGATGCAC CCCGACCTGA GCAGCAATCA
          GTTATTTGCA AACTTTCACA ATCTCTTTTT TACGTGTGCA GCCAAGCATA
          TGTAAACTCA TGTCGTTAAT AATAATCATT TAGCAAAAAG AAAACATAGT
          ACTACTAAAG TAAATNNNTT TTTTTCCTTG AAATTTGAGG TCACAGCATT
          TAAATAAATG TGGTTTAGTT TGTTTTTCTT TATATGATTC TGATAATCAG
          AAATATACAT TTAAGAGCAT AGCTGTTTAT TCTAGTTTAT TCCGGTCACA
          CAAATGGTTA ATGTTTAAAT AATGACTGCA CATGCTTGGG AGGGCAGAGA
          GCAAGTACAG ATTGTCAGAT TGAACAGATT GAATTACAGA TTGAAATTTT
          TGGATAATAC ATAGTGGACA TGATGCAGTT CACAGACTGC TGACCACTGG
          CCTTATTTGC TGTGCGTGGC CCAGGCTGAG CTCTGGAGGC AGGATTACTC
          ATTTCCTCTC AGACCTGCTC CCCACGCTCA TTACTCAGGC TCTCCCTACT
          CTCTGTACTT AGATGATTTG TTTCTACAAT GTCCCTGGGA GGTGAAATAT
          TGTCCCCACA GAGGAAAAGA GAACT----- ---------- ----------
          ---------- ---------- ---------- ---------- ----------
          ---------- ---------- ---------- ---------- ----------
          ---------- ---------- ---------- ---------- ----------
          ---------- ---------- ---------- ---------- ----------
          ---------- ---------- ---------- ---------- ----------
          ---------- ---------- ---------- ---------- ----------
          ---------- ---------- ---------- ---------- ----------
          ---------- ---------- ---------- ---------- ----------
          ---------- ---------- ---------- ---------- ----------
          ---------- ---------- ---------- ---------- ----------
          ---------- ---------- ---------- ---------- ----------
          ---------- ---------- ---------- ---------- ----------
          ---------- ---------- ---------- ---------- ----------
          ---------- ---------- ---------- ---------- ----------
          ---------- ---------- ---------- ---------- ----------
          ---------- ---------- ---------- ---------- ----------
          ---------- ---------- ---------- ---------- ----------
          ---------- ---------- ---------- ---------- ----------
          ---------- ---------- ---------- ---------- ----------
          ---------- ---------- ---------- ---------- ----------
          ---------- ------GACC ATACTAAGAA AATAATGTTT TAAGATTTTC
          TGATCTCCTC ATAAACATAG CCAGCCTACA GACTTAACTG GAATAACGTA
          TCTCATTAAT TTATCCAGAG TGTCTAGCAG AGAATAAAAA TTGTTCA
2gms26036 ACAGAGCAGG AGGAAGCCAA ACCCTCTGCA GAGCCCCCAG AGCCCCCCTG
          GGAGCAAGAC TGGGAGTTAG GGCTGGCTCA GCAGGGTCTC CATGGGCAGA
          ACTCCTCCTG GAGGGGCTGT TACAGAGCAG AACAGCACCA AGCTGACTTT
          GAAAACAGGA ACTTCTTTAC ACCCACGTGG CACCCACAGC TCCCTCTTCC
          TGGTGAATGC AAACTAATGA TACATCTTCT CTCTCTGTTA CCTCATTTTC
          TGCGAGCCGG GCACGGCTGT AACTTCCAGG ATCGAGCAAA GGAGCGGCGC
          AGGCACATCC CTCCCGCCCG GACCCAGCCG CGCATCCCTC CATTCCGGGA
          GCCGCACCGC CGCAGCCGGG CTGGAAGAGG TCAGTGCATC CTCCTCCTCG
          CTCCCCCTTC ACAGCGCTCT GTCCAGCTCG GGACGGGGGT TCATTTTGAG
          AGGAGCCACG CATATCAGGA GAAGAAGGGT ATAAAACCAT GAACTGATCT
          GGGTAAACTG CACGCCTCTG GTGGAACAGG AGATTCCCCG GCCGCCCAGT
          GCTGTTTGCT TATTGCCGCT TGCTTAATAA AATAATTTTC TTGATTGGCT
          TGACTGTGTC GGATTTAATT AGACAGCTAA CCTATAAACC AACAAGTCTC
          TGAATAGAGC TGCTCTGGAT TGCAAAAGTG GAGGGGGGAA CTGAAACGAA
          ATTTCCCCTT CCCCCCCGAC AAGCACAGGT TTAAAGGAAA AGAGGAAAAA
          ACCCAACGCC CCAAGAAGAA AGAGCGAAAC TTGAATTAAG CCCTTGCTAC
          CCCTCACCCG CCCGGCCGAG AGGGACT-TG CACTGCCGCC CCGACCCGGT
          TCTGCGGCCG TGGGAACCGG AGCCGAGCCT CGGCGGACAG AGTTCGGTCC
          CCGCTGGATG CGGCGGGGAC CGGGCGGTCG GCGCCCATGC ACTTTCGGGG
          CAAGGAGCAA ACTGCATCTC AACGCTTCCC AGCTGTTGTT TGGTGTGCTG
          GGCAATACTG TCAATGAATA AAA-CACTAA AGAGTAAGAT AACTTTAGCC
          ATA-GCTGAA GACAAAGATT AAGGAATTGA CTTCATCAGG GAGGATCTTC
          ACCATCATTA ATGGTTTTGC ACAGAAAAAG TCACTGGGAA GAGCAATAGT
          ATTCATCAAT ACCCAATACA TGCTATTTAA AAAACCCAAA CCCTACATCC
          ATAATGCAAA TCCCTTCAAA TTACTGAAAA CCACTTCCTC AAAAAGTGGA
          TACAAAATAT ACCTTTCCTT TAAAAAGATG AAAAAAAGCA TTTCAGTTCA
          TACTTGAGTG GCTTATACAT AAGCGAGGAT CAAGGATAAA TATGGAGCCT
          TCCTGGGAAG TATGTTCAGT TGGAGAGGGT GAAAACATGT CAGGTGATTT
          ATTTTAAATA CCTCATGTTA CAGTATTTCA TTTGATGTAA CTTTTGCATC
          ACTCAGAAGA GTTTATTTTT CAATACAACA CAATCTGGGT TTGAAAACAA
          CCTGAAATAC AAACGTATTT GGGGTCCATT AAGTAAACAA TTGTATGTTC
          TGGCATACAA GAAGCATGAA AGACAGCTGA ATTCTTCACT ATTTAGCAAA
          ACCACCTTTT ATTTTTTTTT AATATCTTTT ATGAAAATGT TATGTCATTT
          GTACCAAGTG GTTTCACAAG AAGTAGATAC TTGCAGCAAG TGACATCACA
          CCTGATTGAG CTTGTGCAAA GATATTCGTA CCAT-TTCAA AGGAAACCTC
          ACTAATTTTC TCTTACTTGA TTGTGATTTT CTGCATATAG ACACAGGTTC
          AGCCCCAACA TGACTGAAAG GGAGGCTGGG CCCCTCTCTT TGAGGGGGAG
          CAGCATTCCT GGGAATGGCA GCATTCCTGG GAATGCCTGA GGGACAGCTG
          AGGGGTGGAT GCAGCAGTGC CTGTGCTCAC CCAGGGCAGC TGCTGGGCGA
          ACAGGCCTCC TGCTTCTTGG GAGCATGCTG GGGGCTTGAC AGGACCCCCA
          TGCTCCCAAA AAGCCTCTGT CAGCTCTCCT GCCCTGAAAC AGAGCTTGGA
          GGGAGGTTTG GCCTGTGTCA GCTCCCTCTT TCTGTCTGTC CAAAGGAACG
          ACTGCCCTTT ATCTCTTCCT GGGGATGCAC CCCGACCTGA GCAGCAATCA
          GTTATTTGCA AACTTTCACA ATCTCTTTTT TACGTGTGCA GCCAAGCATA
          TGTAAACTCA TGTCGTTAAT AATAATCATT TAGCAAAAAG AAAACATAGT
          ACTACTAAAG TAAATNNNTT TTTTTCCTTG AAATTTGAGG TCACAGCATT
          TAAATAAATG TGGTTTAGTT TGTTTTTCTT TATATGATTC TGATAATCAG
          AAATATACAT TTAAGAGCAT AGCTGTTTAT TCTAGTTTAT TCCGGTCACA
          CAAATGGTTA ATGTTTAAAT AATGACTGCA CATGCTTGGG AGGGCAGAGA
          GCAAGTACAG ATTGTCAGAT TGAACAGATT GAATTACAGA TTGAAATTTT
          TGGATAATAC ATAGTGGACA TGATGCAGTT CACAGACTGC TGACCACTGG
          CCTTATTTGC TGTGCGTGGC CCAGGCTGAG CTCTGGAGGC AGGATTACTC
          ATTTCCTCTC AGACCTGCTC CCCACGCTCA TTACTCAGGC TCTCCCTACT
          CTCTGTACTT AGATGATTTG TTTCTACAAT GTCCCTGGGA GGTGAAATAT
          TGTCCCCACA GAGGAAAAGA GAACT----- ---------- ----------
          ---------- ---------- ---------- ---------- ----------
          ---------- ---------- ---------- ---------- ----------
          ---------- ---------- ---------- ---------- ----------
          ---------- ---------- ---------- ---------- ----------
          ---------- ---------- ---------- ---------- ----------
          ---------- ---------- ---------- ---------- ----------
          ---------- ---------- ---------- ---------- ----------
          ---------- ---------- ---------- ---------- ----------
          ---------- ---------- ---------- ---------- ----------
          ---------- ---------- ---------- ---------- ----------
          ---------- ---------- ---------- ---------- ----------
          ---------- ---------- ---------- ---------- ----------
          ---------- ---------- ---------- ---------- ----------
          ---------- ---------- ---------- ---------- ----------
          ---------- ---------- ---------- ---------- ----------
          ---------- ---------- ---------- ---------- ----------
          ---------- ---------- ---------- ---------- ----------
          ---------- ---------- ---------- ---------- ----------
          ---------- ---------- ---------- ---------- ----------
          ---------- ---------- ---------- ---------- ----------
          ---------- ------GACC ATACTAAGAA AATAATGTTT TAAGATTTTC
          TGATCTCCTC ATAAACATAG CCAGCCTACA GACTTAACTG GAATAACGTA
          TCTCATTAAT TTATCCAGAG TGTCTAGCAG AGAATAAAAA TTGTTCA
2gms26037 ---------- ---------- ---------- ---------- ----------
          ---------- ---------- ---------- ---------- ----------
          ---------- ---------- ---------- ---------- ----------
          ---------- ---------- ---------- ---------- ----------
          ---------- ---------- ---------- ---------- ----------
          ---------- ---------- ---------- ---------- ----------
          ---------- ---------- ---------- ---------- ----------
          ---------- ---------- ---------- ---------- ----------
          ---------- ---------- ---------- ---------- ----------
          ---------- ---------- ---------- ---------- ----------
          ---------- ---------- ---------- ---------- ----------
          ---------- ---------- ---------- ---------- ----------
          ---------- ---------- ---------- ---------- ----------
          ---------- ---------- ---------- ---------- ----------
          ---------- ---------- ---------- ---------- ----------
          ---------- ---------- ---------- ---------- ----------
          ---------- ---------- ---------- ---------- ----------
          ---------- ---------- ---------- ---------- ----------
          ---------- ---------- ---------- ---------- ----------
          ---------- ---------- ---------- ---------- ----------
          ---------- ---------- ---------- ---------- ----------
          ---------- ---------- ---------- ---------- ----------
          ---------- ---------- ---------- ---------- ----------
          ---------- ---------- ---------- ---------- ----------
          ---------- ---------- ---------- ---------- ----------
          ---------- ---------- ---------- ---------- ----------
          ---------- ---------- ---------- ---------- ----------
          ---------- ---------- ---------- ---------- ----------
          ---------- ---------- ---------- ---------- ----------
          ---------- ---------- ---------- ---------- ----------
          ---------- ---------- ---------- ---------- ----------
          ---------- ---------- ---------- ---------- ----------
          ---------- ---------- ---------- ---------- ----------
          ---------- ---------- ---------- ---------- ----------
          ---------- ---------- ---------- ---------- ----------
          ---------- ---------- ---------- ---------- ----------
          ---------- ---------- ---------- ---------- ----------
          ---------- ---------- ---------- ---------- ----------
          ---------- ---------- ---------- ---------- ----------
          ---------- ---------- ---------- ---------- ----------
          ---------- ---------- ---------- ---------- ----------
          ---------- ---------- ---------- ---------- ----------
          ---------- ---------- ---------- ---------- ----------
          ---------- ---------- ---------- ---------- ----------
          ---------- ---------- ---------- ---------- ----------
          ---------- ---------- ---------- ---------- ----------
          ---------- ---------- ---------- ---------- ----------
          ---------- ---------- ---------- ---------- ----------
          ---------- ---------- ---------- ---------- ----------
          ---------- ---------- ---------- ---------- ----------
          ---------- ---------- ---------- ---------- ----------
          ---------- ---------- ---------- ---------- ----------
          ---------- ---------- ---------- ---------- ----------
          ---------- ---------- ---------- ---------- ----------
          ---------- ---------- -----ATGAA CCCCCAAGCA AAACTAATCT
          TCACCACTAG CCTACTCCTA GGAACCACCA TTACAATCTC AAGCAACCAC
          TGAATCCTAG CTTGAACAGG CCTAGAAATC AACACTCTAG CTATTCTGCC
          CCTAATCTCA AAATCGCACC ACCCCCGCGC CTTCAAAGCC TTAAACAAGA
          GCTTTCTAGT ACAAGCAGCA GCCTCAGCCC TAGTTCTATT CTCGAGCATA
          ACCAATGCCT GACACACAGG GCAATGAGAC ATCACCCAAC TAACACACCC
          CACCTCATGT CTAATCCTTA CCTCAGCCAT TGCAATTAAA TTGGGCCTAG
          TACCATTCCA CTTCTGGTTC CCAGAAGTAC TTCAAGGTTC CCCACTCACC
          ACAGGCCTTC TACTCTCAAC AGCAATAAAA TTCCCACCAA TTACACTACT
          ATTCATGACC TCTCAATCAT TAAATTCAAC CCTATTAACT ACTATGGCCA
          TCATATCCAC AGCCTTAGGA GGATGAATGG GCCTAAACCA AACACAAACC
          CGAAAAATCC TAGCCTTTTC CTCCATCTCT CACCTAGGCT GAATAGCCAT
          TATCATTACA TACAGCCCAA AACTCGCCCT ACTAAACTTC TACCTATACA
          CCCTTATAAC CGCAGCTGTA TTCCTCACCA TAAACTCAAT AAAAGTCCTT
          AAACTATCTA CCCTGATGAC CTCGTGAACA AAATCACCAG CACTAAGCAC
          AACCCTACTG CTAACACTCT TATCTCTAGC AGGTCTCCCC CCTCTAACAG
          GATTCCTCCC AAAATGACTC ATCATTCAAG AACTAACCAA ACAAGAAATA
          CCTTTAATAG CAACAATAAT CTCACTACTA TCCCTACTAA GCCTATTTTT
          CTACCTACGC CTAGCATACT GCTCGACAAT TACACTTCCC CCACATACTA
          CAAACCACAT AAAACGATGG CACGTCCACA AACCTGTTAA CACCCAAATC
          GCCATCCTAA CTACCCTATC CATTATACTC CTCCCCATCT CTCCCATCAT
          CCTCACTATC ATGTAA---- ---------- ---------- ----------
          ---------- ---------- ---------- ---------- ----------
          ---------- ---------- ---------- ---------- -------
2gms26038 ACAGAGCAGG AGGAAGCCAA ACCCTCTGCA GAGCCCCCAG AGCCCCCCTG
          GGAGCAAGAC TGGGAGTTAG GGCTGGCTCA GCAGGGTCTC CATGGGCAGA
          ACTCCTCCTG GAGGGGCTGT TACAGAGCAG AACAGCACCA AGCTGACTTT
          GAAAACAAGA ACTTCTTTAC ACCCACGTGG CACCCACAGC TCCCTCTTCC
          TGGTGAATGC AAACTAATGA TACATCTTCT CTCTNNGTTA CCTCATTTTC
          TGCGAGCCGG GCACGGCTGT AACTTCCAGG ATCGAGCAAA GGAGCGGCGC
          AGGCACATCC CTCCCGCCCG GACCCAGCCG CGCATCCCTC CATTCCGGGA
          GCCGCACCGC CGCAGCCGGG CTGGAAGAGG TCAGTGCATC CTCCTCCTCG
          CTCCCCCTTC ACAGCGCTCT GTCCAGCTCG GGACGGGGGT TCATTTTGAG
          AGGAGCCACG CATATCAGGA GAAGAAGGGT ATAAAACCAT GAACTGATCT
          GGGTAAACTG CACGCCTCTG GTGGAACAGG AGATTCCCCG GCCGCCCAGT
          GCTGTTTGCT TATTGCCGCT TGCTTAATAA AATAATTTTC TTGATTGGCT
          TGACTGTGTC GGATTTAATT AGACAGCTAA CCTATAAACC AACAAGTCTC
          TGAATAGAGC TGCTCTGGAT TGCAAAAGTG GAGGGGGGAA CTGAAACGAA
          ATTTCCCCTT CCCCCCCGAC AAGCACAGGT TTAAAGGAAA AGAGGAAAAA
          ACCCAACGCC CCAAGAAGAA AGAGCGAAAC TTGAATTAAG CCCTTGCTAC
          CCCTCACCCG CCCGGCCGAG AGGGACT-TG CACTGCCGCC CCGACCCGGT
          TCTGCGGCCG TGGGAACCGG AGCCGAGCCT CGGCGGACAG AGTTCGGTCC
          CCGCTGGATG CGGCGGGGAC CGGGCGGTCG GCGCCCATGC ACTTTCGGGG
          CAAGGAGCAA ACTGCATCTC AACGCTTCCC AGCTGTTGTT TGGTGTGCTG
          GGCAATACTG TCAATGAATA AAA-CACTAA AGAGTAAGAT AACTTTAGCC
          ATA-GCTGAA GACAAAGATT AAGGAATTGA CTTCATCAGG GAGGATCTTC
          ACCATCATTA ATGGTTTTGC ACAGAAAAAG TCACTGGGAA GAGCAATAGT
          ATTCATCAAT ACCCAATACA TGCTATTTAA AAAACCCAAA CCCTACATCC
          ATAATGCAAA TCCCTTCAAA TTACTGAAAA CCACTTCCTC AAAAAGTGGA
          TACAAAATAT ACCTTTCCTT TAAAAAGATG AAAAAAAGCA TTTCAGTTCA
          TACTTGAGTG GCTTATACAT AAGCGAGGAT CAAGGATAAA TATGGAGCCT
          TCCTGGGAAG TATGTTCAGT TGGAGAGGGT GAAAACATGT CAGGTGATTT
          ATTTTAAATA CCTCATGTTA CAGTATTTCA TTTGATGTAA CTTTTGCATC
          ACTCAGAAGA GTTTATTTTT CAATACAACA CAATCTGGGT TTGAAAACAA
          CCTGAAATAC AAACGTATTT GGGGTCCATT AAGTAAACAA TTGTATGTTC
          TGGCATATAA GAAGCATGAA AGACAGCTGA ATTCTTCACT ATTTAGCAAA
          ACCACCTTTT ATTTTTTTTT AATATCTTTT ATGAAAATGT TATGTCATTT
          GTACCAAGTG GTTTCACAAG AAGTAGATAC TTGCAGCAAG TGACATCACA
          CCTGATTGAG CTTGTGCAAA GATATTCGTA CCAT-TTCAA AGGAAACCTC
          ACTAATTTTC TCTTACTTGA TTGTGATTTT CTGCATATAG ACACAGGTTC
          AGCCCCAACA TGACTGAAAG GGAGGCTGGG CCCCTCTCTT TGAGGGGGAG
          CAGCATTCCT GGGAATGGCA GCATTCCTGG GAATGCCTGA GGGACAGCTG
          AGGGGTGGAT GCAGCAGTGC CTGTGCTCAC CCAGGGCAGC TGCTGGGCGA
          ACAGGCCTCC TGCTTCTTGG GAGCATGCTG GGGGCTTGAC AGGACCCCCA
          TGCTCCCAAA AAGCCTCTGT CAGCTCTCCT GCCCTGAAAC AGAGCTTGGA
          GGGAGGTTTG GCCTGTGTCA GCTCCCTCTT TCTGTCTGTC CAAAGGAACG
          ACTGCCCTTT ATCTCTTCCT GGGGATGCAC CCCGACCTGA GCAGCAATCA
          GTTATTTGCA AACTTTCACA ATCTCTTTTT TACGTGTGCA GCCAAGCATA
          TGTAAACTCA TGTCGTTAAT AATAATCATT TAGCAAAAAG AAAACATAGT
          ACTACTAAAG TAAATNNNTT TTTTTCCTTG AAATTTGAGG TCACAGCATT
          TAAATAAATG TGGTTTAGTT TGTTTTTCTT TATATGATTC TGATAATCAG
          AAATATACAT TTAAGAGCAT AGCTGTTTAT TCTAGTTTAT TCTGGTCACA
          CAAATGGTTA ATGTTTAAAT AATGACTGCA CATGCTTGGG AGGGCAGAGA
          GCAAGTACAG ATTGTCAGAT TGAACAGATT GAATTACAGA TTGAAATTTT
          TGGATAATAC ATAGTGGACA TGATGCAGTT CACAGACTGC TGACCACTGG
          CCTTATTTGC TGTGCGTGGC CCAGGCTGAG CTCTGGAGGC AGGATTACTC
          ATTTCCTCTC AGACCTGCTC CCCACGCTCA TTACTCAGGC TCTCCCTACT
          CTCTGTACTT AGATGATTTA TTTCTACAAT GTCCCTGGGA GGTGAAATAT
          TGTCCCCACA GAGGAAAAGA GAACT----- ---------- ----------
          ---------- ---------- ---------- ---------- ----------
          ---------- ---------- ---------- ---------- ----------
          ---------- ---------- ---------- ---------- ----------
          ---------- ---------- ---------- ---------- ----------
          ---------- ---------- ---------- ---------- ----------
          ---------- ---------- ---------- ---------- ----------
          ---------- ---------- ---------- ---------- ----------
          ---------- ---------- ---------- ---------- ----------
          ---------- ---------- ---------- ---------- ----------
          ---------- ---------- ---------- ---------- ----------
          ---------- ---------- ---------- ---------- ----------
          ---------- ---------- ---------- ---------- ----------
          ---------- ---------- ---------- ---------- ----------
          ---------- ---------- ---------- ---------- ----------
          ---------- ---------- ---------- ---------- ----------
          ---------- ---------- ---------- ---------- ----------
          ---------- ---------- ---------- ---------- ----------
          ---------- ---------- ---------- ---------- ----------
          ---------- ---------- ---------- ---------- ----------
          ---------- ---------- ---------- ---------- ----------
          ---------- ------GACC ATACTAAGAA AATAATGTTT TAAGATTTTC
          TGATCTCCTC ATAAACATAG CCAGCCTACA GACTTAACTG GAATAACGTA
          TCTCATTAAT TTATCCAGAG CGTCTAGCAG AGAATAAAAA TTGTTCA
2gms26039 ACAGAGCAGG AGGAAGCCAA ACCCTCTGCA GAGCCCCCAG AGCCCCCCTG
          GGAGCAAGAC TGGGAGTTAG GGCTGGCTCA GCAGGGTCTC CATGGGCAGA
          ACTCCTCCTG GAGGGGCTGT TACAGAGCAG AACAGCACCA AGCTGACTTT
          GAAAACAAGA ACTTCTTTAC ACCCACGTGG CACCCACAGC TCCCTCTTCC
          TGGTGAATGC AAACTAATGA TACATCTTCT CTCTNNGTTA CCTCATTTTC
          TGCGAGCCGG GCACGGCTGT AACTTCCAGG ATCGAGCAAA GGAGCGGCGC
          AGGCACATCC CTCCCGCCCG GACCCAGCCG CGCATCCCTC CATTCCGGGA
          GCCGCACCGC CGCAGCCGGG CTGGAAGAGG TCAGTGCATC CTCCTCCTCG
          CTCCCCCTTC ACAGTGCTCT GTCCAGCTCG GGACGGGGGT TCATTTTGAG
          AGGAGCCACG CATATCAGGA GAAGAAGGGT ATAAAACCAT GAACTGATCT
          GGGTAAACTG CACGCCTCTG GTGGAACAGG AGATTCCCCG GCCGCCCAGT
          GCTGTTTGCT TATTGCCGCT TGCTTAATAA AATAATTTTC TTGATTGGCT
          TGACTGTGTC GGATTTAATT AGACAGCTAA CCTATAAACC AACAAGTCTC
          TGAATAGAGC TGCTCTGGAT TGCAAAAGTG GAGGGGGGAA CTGAAACGAA
          ATTTCCCCTT CCCCCCCGAC AAGCACAGGT TTAAAGGAAA AGAGGAAAAA
          ACCCAACGCC CCAAGAAGAA AGAGCGAAAC TTGAATTAAG CCCTTGCTAC
          CCCTCACCCG CCCGGCCGAG AGGGACT-TG CACTGCCGCC CCGACCCGGT
          TCTGCGGCCG TGGGAACCGG AGCCGAGCCT CGGCGGACAG AGTTCGGTCC
          CCGCTGGATG CGGCGGGGAC CGGGCGGTCG GCGCCCATGC ACTTTCGGGG
          CAAGGAGCAA ACTGCATCTC AACGCTTCCC AGCTGTTGTT TGGTGTGCTG
          GGCAATACTG TCAATGAATA AAA-CACTAA AGAGTAAGAT AACTTTAGCC
          ATA-GCTGAA GACAAAGATT AAGGAATTGA CTTCATCAGG GAGGATCTTC
          ACCATCATTA ATGGTTTTGC ACAGAAAAAG TCACTGGGAA GAGCAATAGT
          ATTCATCAAT ACCCAATACA TGCTATTTAA AAAACCCAAA CCCTACATCC
          ATAATGCAAA TCCCTTCAAA TTACTGAAAA CCACTTCCTC AAAAAGTGGA
          TACAAAATAT ACCTTTCCTT TAAAAAGATG AAAAAAAGCA TTTCAGTTCA
          TACTTGAGTG GCTTATACAT AAGCGAGGAT CAAGGATAAA TATGGAGCCT
          TCCTGGGAAG TATGTTCAGT TGGAGAGGGT GAAAACATGT CAGGTGATTT
          ATTTTAAATA CCTCATGTTA CAGTATTTCA TTTGATGTAA CTTTTGCATC
          ACTCAGAAGA GTTTATTTTT CAATACAACA CAATCTGGGT TTGAAAACAA
          CCTGAAATAC AAACGTATTT GGGGTCCATT AAGTAAACAA TTGTATGTTC
          TGGCATACAA GAAGCATGAA AGACAGCTGA ATTCTTCACT ATTTAGCAAA
          ACCACCTTTT ATTTTTTTTT AATATCTTTT ATGAAAATGT TATGTCATTT
          GTACCAAGTG GTTTCACAAG AAGTAGATAC TTGCAGCAAG TGACATCACA
          CCTGATTGAG CTTGTGCAAA GATATTCGTA CCAT-TTCAA AGGAAACCTC
          ACTAATTTTC TCTTACTTGA TTGTGATTTT CTGCATATAG ACACAGGTTC
          AGCCCCAACA TGACTGAAAG GGAGGCTGGG CCCCTCTCTT TGAGGGGGAG
          CAGCATTCCT GGGAATGGCA GCATTCCTGG GAATGCCTGA GGGACAGCTG
          AGGGGTGGAT GCAGCAGTGC CTGTGCTCAC CCAGGGCAGC TGCTGGGCGA
          ACAGGCCTCC TGCTTCTTGG GAGCATGCTG GGGGCTTGAC AGGACCCCCA
          TGCTCCCAAA AAGCCTCTGT CAGCTCTCCT GCCCTGAAAC AGAGCTTGGA
          GGGAGGTTTG GCCTGTGTCA GCTCCCTCTT TCTGTCTGTC CAAAGGAACG
          ACTGCCCTTT ATCTCTTCCT GGGGATGCAC CCCGACCTGA GCAGCAATCA
          GTTATTTGCA AACTTTCACA ATCTCTTTTT TACGTGTGCA GCCAAGCATA
          TGTAAACTCA TGTCGTTAAT AATAATCATT TAGCAAAAAG AAAACATAGT
          ACTACTAAAG TAAATNNNTT TTTTTCCTTG AAATTTGAGG TCACAGCATT
          TAAATAAATG TGGTTTAGTT TGTTTTTCTT TATATGATTC TGATAATCAG
          AAATATACAT TTAAGAGCAT AGCTGTTTAT TCTAGTTTAT TCCGGTCACA
          CAAATGGTTA ATGTTTAAAT AATGACTGCA CATGCTTGGG AGGGCAGAGA
          GCAAGTACAG ATTGTCAGAT TGAACAGATT GAATTACAGA TTGAAATTTT
          TGGATAATAC ATAGTGGACA TGATGCAGTT CACAGACTGC TGACCACTGG
          CCTTATTTGC TGTGCGTGGC CCAGGCTGAG CTCTGGAGGC AGGATTACTC
          ATTTCCTCTC AGACCTGCTC CCCACGCTCA TTACTCAGGC TCTCCCTACT
          CTCTGTACTT AGATGATTTA TTTCTACAAT GTCCCTGGGA GGTGAAATAT
          TGTCCCCACA GAGGAAAAGA GAACT----- ---------- ----------
          ---------- ---------- ---------- ---------- ----------
          ---------- ---------- ---------- ---------- ----------
          ---------- ---------- ---------- ---------- ----------
          ---------- ---------- ---------- ---------- ----------
          ---------- ---------- ---------- ---------- ----------
          ---------- ---------- ---------- ---------- ----------
          ---------- ---------- ---------- ---------- ----------
          ---------- ---------- ---------- ---------- ----------
          ---------- ---------- ---------- ---------- ----------
          ---------- ---------- ---------- ---------- ----------
          ---------- ---------- ---------- ---------- ----------
          ---------- ---------- ---------- ---------- ----------
          ---------- ---------- ---------- ---------- ----------
          ---------- ---------- ---------- ---------- ----------
          ---------- ---------- ---------- ---------- ----------
          ---------- ---------- ---------- ---------- ----------
          ---------- ---------- ---------- ---------- ----------
          ---------- ---------- ---------- ---------- ----------
          ---------- ---------- ---------- ---------- ----------
          ---------- ---------- ---------- ---------- ----------
          ---------- ------GACC ATACTAAGAA AATAATGTTT TAAGATTTTC
          TGATCTCCTC ATAAACATAG CCAGCCTACA GACTTAACTG GAATAACGTA
          TCTCATTAAT TTATCCAGAG TGTCTAGCAG AGAATAAAAA TTGTTCA
2gms26040 ---------- ---------- ---------- ---------- ----------
          ---------- ---------- ---------- ---------- ----------
          ---------- ---------- ---------- ---------- ----------
          ---------- ---------- ---------- ---------- ----------
          ---------- ---------- ---------- ---------- ----------
          ---------- ---------- ---------- ---------- ----------
          ---------- ---------- ---------- ---------- ----------
          ---------- ---------- ---------- ---------- ----------
          ---------- ---------- ---------- ---------- ----------
          ---------- ---------- ---------- ---------- ----------
          ---------- ---------- ---------- ---------- ----------
          ---------- ---------- ---------- ---------- ----------
          ---------- ---------- ---------- ---------- ----------
          ---------- ---------- ---------- ---------- ----------
          ---------- ---------- ---------- ---------- ----------
          ---------- ---------- ---------- ---------- ----------
          ---------- ---------- ---------- ---------- ----------
          ---------- ---------- ---------- ---------- ----------
          ---------- ---------- ---------- ---------- ----------
          ---------- ---------- ---------- ---------- ----------
          ---------- ---------- ---------- ---------- ----------
          ---------- ---------- ---------- ---------- ----------
          ---------- ---------- ---------- ---------- ----------
          ---------- ---------- ---------- ---------- ----------
          ---------- ---------- ---------- ---------- ----------
          ---------- ---------- ---------- ---------- ----------
          ---------- ---------- ---------- ---------- ----------
          ---------- ---------- ---------- ---------- ----------
          ---------- ---------- ---------- ---------- ----------
          ---------- ---------- ---------- ---------- ----------
          ---------- ---------- ---------- ---------- ----------
          ---------- ---------- ---------- ---------- ----------
          ---------- ---------- ---------- ---------- ----------
          ---------- ---------- ---------- ---------- ----------
          ---------- ---------- ---------- ---------- ----------
          ---------- ---------- ---------- ---------- ----------
          ---------- ---------- ---------- ---------- ----------
          ---------- ---------- ---------- ---------- ----------
          ---------- ---------- ---------- ---------- ----------
          ---------- ---------- ---------- ---------- ----------
          ---------- ---------- ---------- ---------- ----------
          ---------- ---------- ---------- ---------- ----------
          ---------- ---------- ---------- ---------- ----------
          ---------- ---------- ---------- ---------- ----------
          ---------- ---------- ---------- ---------- ----------
          ---------- ---------- ---------- ---------- ----------
          ---------- ---------- ---------- ---------- ----------
          ---------- ---------- ---------- ---------- ----------
          ---------- ---------- ---------- ---------- ----------
          ---------- ---------- ---------- ---------- ----------
          ---------- ---------- ---------- ---------- ----------
          ---------- ---------- ---------- ---------- ----------
          ---------- ---------- ---------- ---------- ----------
          ---------- ---------- ---------- ---------- ----------
          ---------- ---------- -----ATGAA CCCCCAAGCA AAACTAATCT
          TCACCACTAG CCTACTCCTA GGAACCACCA TTACAATCTC AAGCAACCAC
          TGAATCCTAG CTTGAACAGG CCTAGAAATC AACACTCTAG CTATTCTGCC
          CCTAATCTCA AAATCGCACC ACCCCCGCGC CGTCGAAGCC GCAACCAAGT
          ACTTTCTAGT ACAAGCAGCA GCCTCAGCCC TAGTTCTATT CTCGAGCATA
          ACCAATGCCT GACACACAGG GCAATGAGAC ATCACCCAAC TAACACACCC
          CACCTCATGT CTAATCCTTA CCTCAGCCAT TGCAATTAAA TTGGGCCTAG
          TACCATTCCA CTTCTGGTTC CCAGAAGTAC TTCAAGGTTC CCCACTCACC
          ACAGGCCTTC TACTCTCAAC AGCAATAAAA TTCCCACCAA TTACACTACT
          ATTCATGACC TCTCAATCAT TAAATTCAAC CCTATTAACT ACTATGGCCA
          TCATATCCAC AGCCTTAGGA GGATGAATGG GCCTAAACCA AACACAAACC
          CGAAAAATCC TAGCCTTTTC CTCCATCTCT CACCTAGGCT GAATAGCCAT
          TATCATTACA TACAGCCCAA AACTCGCCCT ACTAAACTTC TACCTATACA
          CCCTTATAAC CGCAGCTGTA TTCCTCACCA TAAACTCAAT AAAAGTCCTT
          AAACTATCTA CCCTGATGAC CTCGTGAACA AAATCACCAG CACTAAGCAC
          AACCCTACTG CTAACACTCT TATCTCTAGC AGGTCTCCCC CCTCTAACAG
          GATTCCTCCC AAAATGACTC ATCATTCAAG AACTAACCAA ACAAGAAATA
          CCTTTAATAG CAACAATAAT CTCACTACTA TCCCTACTAA GCCTATTTTT
          CTACCTACGC CTAGCATACT GCTCGACAAT TACACTTCCC CCACATACTA
          CAAACCACAT AAAACGATGG CACGTCCACA AACCTGTTAA CACCCAAATC
          GCCATCCTAA CTACCCTATC CATTATACTC CTCCCCATCT CTCCCATCAT
          CCTCACTATC ATGTAA---- ---------- ---------- ----------
          ---------- ---------- ---------- ---------- ----------
          ---------- ---------- ---------- ---------- -------
2gms26041 ACAGAGCAGG AGGAAGCCAA ACCCTCTGCA GAGCCCCCAG AGCCCCCCTG
          GGAGCAAGAC TGGGAGTTAG GGCTGGCTCA GCAGGGTCTC CATGGGCAGA
          ACTCCTCCTG GAGGGGCTGT TACAGAGCAG AACAGCACCA AGCTGACTTT
          GAAAACAAGA ACTTCTTTAC ACCCACGTGG CACCCACAGC TCCCTCTTCC
          TGGTGAATGC AAACTAATGA TACATCTTCT CTCTNNGTTA CCTCATTTTC
          TGCGAGCCGG GCACGGCTGT AACTTCCAGG ATCGAGCAAA GGAGCGGCGC
          AGGCACATCC CTCCCGCACG GACCCAGCCG CGCATCCCTC CATTCCGGGA
          GCCGCACCGC CGCAGCCGGG CTGGAAGAGG TCAGTGCATC CTCCTCCTCG
          CTCCCCCTTC ACAGCGCTCT GTCCAGCTCG GGACGGGGGT TCATTTTGAG
          AGGAGCCACG CATATCAGGA GAAGAAGGGT ATAAAACCAT GAACTGATCT
          GGGTAAACTG CACGCCTCTG GTGGAACAGG AGATTCCCCG GCCGCCCAGT
          GCTGTTTGCT TATTGCCGCT TGCTTAATAA AATAATTTTC TTGATTGGCT
          TGACTGTGTC GGATTTAATT AGACAGCTAA CCTATAAACC AACAAGTCTC
          TGAATAGAGC TGCTCTGGAT TGCAAAAGTG GAGGGGGGAA CTGAAACGAA
          ATTTCCCCTT CCCCCCCGAC AAGCACAGGT TTAAAGGAAA AGAGGAAAAA
          ACCCAACGCC CCAAGAAGAA AGAGCGAAAC TTGAATTAAG CCCTTGCTAC
          CCCTCACCCG CCCGGCCGAG AGGGACT-TG CACTGCCGCC CCGACCCGGT
          TCTGCGGCCG TGGGAACCGG AGCCGAGCCT CGGCGGACAG AGTTCGGTCC
          CCGCTGGATG CGGCGGGGAC CGGGCGGTCG GCGCCCATGC ACTTTCGGGG
          CAAGGAGCAA ACTGCATCTC AACGCTTCCC AGCTGTTGTT TGGTGTGCTG
          GGCAATACTG TCAATGAATA AAA-CACTAA AGAGTAAGAT AACTTTAGCC
          ATA-GCTGAA GACAAAGATT AAGGAATTGA CTTCATCAGG GAGGATCTTC
          ACCATCATTA ATGGTTTTGC ACAGAAAAAG TCACTGGGAA GAGCAATAGT
          ATTCATCAAT ACCCAATACA TGCTATTTAA AAAACCCAAA CCCTACATCC
          ATAATGCAAA TCCCTTCAAA TTACTGAAAA CCACTTCCTC AAAAAGTGGA
          TACAAAATAT ACCTTTCCTT TAAAAAGATG AAAAAAAGCA TTTCAGTTCA
          TACTTGAGTG GCTTATACAT AAGCGAGGAT CAAGGATAAA TATGGAGCCT
          TCCTGGGAAG TATGTTCAGT TGGAGAGGGT GAAAACATGT CAGGTGATTT
          ATTTTAAATA CCTCATGTTA CAGTATTTCA TTTGATGTAA CTTTTGCATC
          ACTCAGAAGA GTTTATTTTT CAATACAACA CAATCTGGGT TTGAAAACAA
          CCTGAAATAC AAACGTATTT GGGGTCCATT AAGTAAACAA TTGTATGTTC
          TGGCATACAA GAAGCATGAA AGACAGCTGA ATTCTTCACT ATTTAGCAAA
          ACCACCTTTT ATTTTTTTTT AATATCTTTT ATGAAAATGT TATGTCATTT
          GTACCAAGTG GTTTCACAAG AAGTAGATAC TTGCAGCAAG TGACATCACA
          CCTGATTGAG CTTGTGCAAA GATATTCGTA CCAT-TTCAA AGGAAACCTC
          ACTAATTTTC TCTTACTTGA TTGTGATTTT CTGCATATAG ACACAGGTTC
          AGCCCCAACA TGACTGAAAG GGAGGCTGGG CCCCTCTCTT TGAGGGGGAG
          CAGCATTCCT GGGAATGGCA GCATTCCTGG GAATGCCTGA GGGACAGCTG
          AGGGGTGGAT GCAGCAGTGC CTGTGCTCAC CCAGGGCAGC TGCTGGGCGA
          ACAGGCCTCC TGCTTCTTGG GAGCATGCTG GGGGCTTGAC AGGACCCCCA
          TGCTCCCAAA AAGCCTCTGT CAGCTCTCCT GCCCTGAAAC AGAGCTTGGA
          GGGAGGTTTG GCCTGTGTCA GCTCCCTCTT TCTGTCTGTC CAAAGGAACG
          ACTGCCCTTT ATCTCTTCCT GGGGATGCAC CCCGACCTGA GCAGCAATCA
          GTTATTTGCA AACTTTCACA ATCTCTTTTT TACGTGTGCA GCCAAGCATA
          TGTAAACTCA TGTCGTTAAT AATAATCATT TAGCAAAAAG AAAACATAGT
          ACTACTAAAG TAAATNNNTT TTTTTCCTTG AAATTTGAGG TCACAGCATT
          TAAATAAATG TGGTTTAGTT TGTTTTTCTT TATATGATTC TGATAATCAG
          AAATATACAT TTAAGAGCAT AGCTGTTTAT TCTAGTTTAT TCTGGTCACA
          CAAATGGTTA ATGTTTAAAT AATGACTGCA CATGCTTGGG AGGGCAGAGA
          GCAAGTACAG ATTGTCAGAT TGAACAGATT GAATTACAGA TTGAAATTTT
          TGGATAATAC ATAGTGGACA TGATGCAGTT CACAGACTGC TGACCACTGG
          CCTTATTTGC TGTGCGTGGC CCAGGCTGAG CTCTGGAGGC AGGATTACTC
          ATTTCCTCTC AGACCTGCTC CCCACGCTCA TTACTCAGGC TCTCCCTACT
          CTCTGTACTT AGATGATTTA TTTCTACAAT GTCCCTGGGA GGTGAAATAT
          TGTCCCCACA GAGGAAAAGA GAACT----- ---------- ----------
          ---------- ---------- ---------- ---------- ----------
          ---------- ---------- ---------- ---------- ----------
          ---------- ---------- ---------- ---------- ----------
          ---------- ---------- ---------- ---------- ----------
          ---------- ---------- ---------- ---------- ----------
          ---------- ---------- ---------- ---------- ----------
          ---------- ---------- ---------- ---------- ----------
          ---------- ---------- ---------- ---------- ----------
          ---------- ---------- ---------- ---------- ----------
          ---------- ---------- ---------- ---------- ----------
          ---------- ---------- ---------- ---------- ----------
          ---------- ---------- ---------- ---------- ----------
          ---------- ---------- ---------- ---------- ----------
          ---------- ---------- ---------- ---------- ----------
          ---------- ---------- ---------- ---------- ----------
          ---------- ---------- ---------- ---------- ----------
          ---------- ---------- ---------- ---------- ----------
          ---------- ---------- ---------- ---------- ----------
          ---------- ---------- ---------- ---------- ----------
          ---------- ---------- ---------- ---------- ----------
          ---------- ------GACC ATACTAAGAA AATAATGTTT TAAGATTTTC
          TGATCTCCTC ATAAACATAG CCAGCCTACA GACTTAACTG GAATAACGTA
          TCTCATTAAT TTATCCAGAG CGTCTAGCAG AGAATAAAAA TTGTTCA
2gms26042 ACAGAGCAGG AGGAAGCCAA ACCCTCTGCA GAGCCCCCAG AGCCCCCCTG
          GGAGCAAGAC TGGGAGTTAG GGCTGGCTCA GCAGGGTCTC CATGGGCAGA
          ACTCCTCCTG GAGGGGCTGT TACAGAGCAG AACAGCACCA AGCTGACTTT
          GAAAACAGGA ACTTCTTTAC ACCCACGTGG CACCCACAGC TCCCTCTTCC
          TGGTGAATGC AAACTAATGA TACATCTTCT CTCTCTGTTA CCTCATTTTC
          TGCGAGCCGG GCACGGCTGT AACTTCCAGG ATCGAGCAAA GGAGCGGCGC
          AGGCACATCC CTCCCGCCCG GACCCAGCCG CGCATCCCTC CATTCCGGGA
          GCCGCACCGC CGCAGCCGGG CTGGAAGAGG TCAGTGCATC CTCCTCCTCG
          CTCCCCCTTC ACAGCGCTCT GTCCAGCTCG GGACGGGGGT TCATTTTGAG
          AGGAGCCACG CATATCAGGA GAAGAAGGGT ATAAAACCAT GAACTGATCT
          GGGTAAACTG CACGCCTCTG GTGGAACAGG AGATTCCCCG GCCGCCCAGT
          GCTGTTTGCT TATTGCCGCT TGCTTAATAA AATAATTTTC TTGATTGGCT
          TGACTGTGTC GGATTTAATT AGACAGCTAA CCTATAAACC AACAAGTCTC
          TGAATAGAGC TGCTCTGGAT TGCAAAAGTG GAGGGGGGAA CTGAAACGAA
          ATTTCCCCTT CCCCCCCGAC AAGCACAGGT TTAAAGGAAA AGAGGAAAAA
          ACCCAACGCC CCAAGAAGAA AGAGCGAAAC TTGAATTAAG CCCTTGCTAC
          CCCTCACCCG CCCGGCCGAG AGGGACT-TG CACTGCCGCC CCGACCCGGT
          TCTGCGGCCG TGGGAACCGG AGCCGAGCCT CGGCGGACAG AGTTCGGTCC
          CCGCTGGATG CGGCGGGGAC CGGGCGGTCG GCGCCCATGC ACTTTCGGGG
          CAAGGAGCAA ACTGCATCTC AACGCTTCCC AGCTGTTGTT TGGTGTGCTG
          GGCAATACTG TCAATGAATA AAA-CACTAA AGAGTAAGAT AACTTTAGCC
          ATA-GCTGAA GACAAAGATT AAGGAATTGA CTTCATCAGG GAGGATCTTC
          ACCATCATTA ATGGTTTTGC ACAGAAAAAG TCACTGGGAA GAGCAATAGT
          ATTCATCAAT ACCCAATACA TGCTATTTAA AAAACCCAAA CCCTACATCC
          ATAATGCAAA TCCCTTCAAA TTACTGAAAA CCACTTCCTC AAAAAGTGGA
          TACAAAATAT ACCTTTCCTT TAAAAAGATG AAAAAAAGCA TTTCAGTTCA
          TACTTGAGTG GCTTATACAT AAGCGAGGAT CAAGGATAAA TATGGAGCCT
          TCCTGGGAAG TATGTTCAGT TGGAGAGGGT GAAAACATGT CAGGTGATTT
          ATTTTAAATA CCTCATGTTA CAGTATTTCA TTTGATGTAA CTTTTGCATC
          ACTCAGAAGA GTTTATTTTT CAATACAACA CAATCTGGGT TTGAAAACAA
          CCTGAAATAC AAACGTATTT GGGGTCCATT AAGTAAACAA TTGTATGTTC
          TGGCATACAA GAAGCATGAA AGACAGCTGA ATTCTTCACT ATTTAGCAAA
          ACCACCTTTT ATTTTTTTTT AATATCTTTT ATGAAAATGT TATGTCATTT
          GTACCAAGTG GTTTCACAAG AAGTAGATAC TTGCAGCAAG TGACATCACA
          CCTGATTGAG CTTGTGCAAA GATATTCGTA CCAT-TTCAA AGGAAACCTC
          ACTAATTTTC TCTTACTTGA TTGTGATTTT CTGCATATAG ACACAGGTTC
          AGCCCCAACA TGACTGAAAG GGAGGCTGGG CCCCTCTCTT TGAGGGGGAG
          CAGCATTCCT GGGAATGGCA GCATTCCTGG GAATGCCTGA GGGACAGCTG
          AGGGGTGGAT GCAGCAGTGC CTGTGCTCAC CCAGGGCAGC TGCTGGGCGA
          ACAGGCCTCC TGCTTCTTGG GAGCATGCTG GGGGCTTGAC AGGACCCCCA
          TGCTCCCAAA AAGCCTCTGT CAGCTCTCCT GCCCTGAAAC AGAGCTTGGA
          GGGAGGTTTG GCCTGTGTCA GCTCCCTCTT TCTGTCTGTC CAAAGGAACG
          ACTGCCCTTT ATCTCTTCCT GGGGATGCAC CCCGACCTGA GCAGCAATCA
          GTTATTTGCA AACTTTCACA ATCTCTTTTT TACGTGTGCA GCCAAGCATA
          TGTAAACTCA TGTCGTTAAT AATAATCATT TAGCAAAAAG AAAACATAGT
          ACTACTAAAG TAAATNNNTT TTTTTCCTTG AAATTTGAGG TCACAGCATT
          TAAATAAATG TGGTTTAGTT TGTTTTTCTT TATATGATTC TGATAATCAG
          AAATATACAT TTAAGAGCAT AGCTGTTTAT TCTAGTTTAT TCCGGTCACA
          CAAATGGTTA ATGTTTAAAT AATGACTGCA CATGCTTGGG AGGGCAGAGA
          GCAAGTACAG ATTGTCAGAT TGAACAGATT GAATTACAGA TTGAAATTTT
          TGGATAATAC ATAGTGGACA TGATGCAGTT CACAGACTGC TGACCACTGG
          CCTTATTTGC TGTGCGTGGC CCAGGCTGAG CTCTGGAGGC AGGATTACTC
          ATTTCCTCTC AGACCTGCTC CCCACGCTCA TTACTCAGGC TCTCCCTACT
          CTCTGTACTT AGATGATTTA TTTCTACAAT GTCCCTGGGA GGTGAAATAT
          TGTCCCCACA GAGGAAAAGA GAACT----- ---------- ----------
          ---------- ---------- ---------- ---------- ----------
          ---------- ---------- ---------- ---------- ----------
          ---------- ---------- ---------- ---------- ----------
          ---------- ---------- ---------- ---------- ----------
          ---------- ---------- ---------- ---------- ----------
          ---------- ---------- ---------- ---------- ----------
          ---------- ---------- ---------- ---------- ----------
          ---------- ---------- ---------- ---------- ----------
          ---------- ---------- ---------- ---------- ----------
          ---------- ---------- ---------- ---------- ----------
          ---------- ---------- ---------- ---------- ----------
          ---------- ---------- ---------- ---------- ----------
          ---------- ---------- ---------- ---------- ----------
          ---------- ---------- ---------- ---------- ----------
          ---------- ---------- ---------- ---------- ----------
          ---------- ---------- ---------- ---------- ----------
          ---------- ---------- ---------- ---------- ----------
          ---------- ---------- ---------- ---------- ----------
          ---------- ---------- ---------- ---------- ----------
          ---------- ---------- ---------- ---------- ----------
          ---------- ------GACC ATACTAAGAA AATAATGTTT TAAGATTTTC
          TGATCTCCTC ATAAACATAG CCAGCCTACA GACTTAACTG GAATAACGTA
          TCTCATTAAT TTATCCAGAG TGTCTAGCAG AGAATAAAAA TTGTTCA
2gms27043 ---------- ---------- ---------- ---------- ----------
          ---------- ---------- ---------- ---------- ----------
          ---------- ---------- ---------- ---------- ----------
          ---------- ---------- ---------- ---------- ----------
          ---------- ---------- ---------- ---------- ----------
          ---------- ---------- ---------- ---------- ----------
          ---------- ---------- ---------- ---------- ----------
          ---------- ---------- ---------- ---------- ----------
          ---------- ---------- ---------- ---------- ----------
          ---------- ---------- ---------- ---------- ----------
          ---------- ---------- ---------- ---------- ----------
          ---------- ---------- ---------- ---------- ----------
          ---------- ---------- ---------- ---------- ----------
          ---------- ---------- ---------- ---------- ----------
          ---------- ---------- ---------- ---------- ----------
          ---------- ---------- ---------- ---------- ----------
          ---------- ---------- ---------- ---------- ----------
          ---------- ---------- ---------- ---------- ----------
          ---------- ---------- ---------- ---------- ----------
          ---------- ---------- ---------- ---------- ----------
          ---------- ---------- ---------- ---------- ----------
          ---------- ---------- ---------- ---------- ----------
          ---------- ---------- ---------- ---------- ----------
          ---------- ---------- ---------- ---------- ----------
          ---------- ---------- ---------- ---------- ----------
          ---------- ---------- ---------- ---------- ----------
          ---------- ---------- ---------- ---------- ----------
          ---------- ---------- ---------- ---------- ----------
          ---------- ---------- ---------- ---------- ----------
          ---------- ---------- ---------- ---------- ----------
          ---------- ---------- ---------- ---------- ----------
          ---------- ---------- ---------- ---------- ----------
          ---------- ---------- ---------- ---------- ----------
          ---------- ---------- ---------- ---------- ----------
          ---------- ---------- ---------- ---------- ----------
          ---------- ---------- ---------- ---------- ----------
          ---------- ---------- ---------- ---------- ----------
          ---------- ---------- ---------- ---------- ----------
          ---------- ---------- ---------- ---------- ----------
          ---------- ---------- ---------- ---------- ----------
          ---------- ---------- ---------- ---------- ----------
          ---------- ---------- ---------- ---------- ----------
          ---------- ---------- ---------- ---------- ----------
          ---------- ---------- ---------- ---------- ----------
          ---------- ---------- ---------- ---------- ----------
          ---------- ---------- ---------- ---------- ----------
          ---------- ---------- ---------- ---------- ----------
          ---------- ---------- ---------- ---------- ----------
          ---------- ---------- ---------- ---------- ----------
          ---------- ---------- ---------- ---------- ----------
          ---------- ---------- ---------- ---------- ----------
          ---------- ---------- ---------- ---------- ----------
          ---------- ---------- ---------- ---------- ----------
          ---------- ---------- ---------- ---------- ----------
          ---------- ---------- -----ATGAA CCCCCAAGCA AAACTAATCT
          TCACCACTAG CCTACTCCTA GGAACCACCA TTACAATCTC AAGCAACCAC
          TGAATCCTAG CTTGAACAGG CCTAGAAATC AACACTCTAG CTATTCTGCC
          CCTAATCTCA AAATCACACC ACCCCCGCGC AGTCGAAGCC GCAACCAAGT
          ACTTTCTAGT ACAAGCAGCA GCCTCAGCCC TAGTTCTATT CTCGAGCATA
          ACCAATGCCT GACACACAGG ACAATGAGAC ATCACCCAAC TAACACACCC
          CACCTCATGC CTAATCCTTA CTTCAGCCAT TGCGATCAAA TTAGGCCTAG
          TACCATTCCA CTTCTGGTTC CCAGAAGTAC TTCAAGGTTC CCCACTCATC
          ACAGGCCTTC TACTCTCAAC AGCAATAAAA TTCCCACCAA TTACACTACT
          ATTCATGACC TCTCAATCAT TAAATTCAAC CCTATTAACT ACTATGGCCA
          TCATATCCAC AGCCCTAGGA GGATGAATGG GCCTAAACCA AACACAAACC
          CGAAAAATCC TAGCCTTTTC CTCCATCTCT CACCTAGGCT GAATAGCCAT
          TATCATTACA TACAGCCCAA AACTCGCCCT ACTAAACTTC TACCTATACA
          CCCTTATAAC CGCAGCTGTA TTCCTCACCA TAAACTCAAT AAAAGTCCTT
          AAACTATCTA CCCTGATAAC CTCATGAACA AAATCACCAG CACTAAGCAC
          AACCCTACTG CTAACACTCC TATCTCTAGC AGGTCTCCCC CCTCTAACAG
          GATTCCTCCC AAAATGACTC ATCATTCAAG AACTAACCAA ACAAGAAATA
          CCTTTAATAG CAACAATAAT CTCACTACTA TCCCTGCTAA GCCTATTTTT
          CTACCTACGT CTAGCATACT GCTCGACAAT TACACTTCCC CCACATACTA
          CAAACCACAT AAAACGATGG CACGTCCACA AACCTGTTAA CACCCAAATC
          GCCATCCTAA CTACCCTATC CATCATACTC CTCCCCATCT CTCCCATCAT
          CCTCACTATC ATGTAA---- ---------- ---------- ----------
          ---------- ---------- ---------- ---------- ----------
          ---------- ---------- ---------- ---------- -------
2gms27044 ACAGAGCAGG AGGAAGCCAA ACCCTCTGCA GAGCCCCCAG AGCCCCCCTG
          GGAGCAAGAC TGGGAGTTAG GGCTGGCTCA GCAGGGTCTC CATGGGCAGA
          ACTCCTCCTG GAGGGGCTGT TACAGAGCAG AACAGCACCA AGCTGACTTT
          GAAAACAAGA ACTTCTTTAC ACCCACGTGG CACCCACAGC TCCCTCTTCC
          TGGTGAATGC AAACTAATGA TACATCTTCT CTCTCTGTTA CCTCATTTTC
          TGCGAGCCGG GCACGGCTGT AACTTCCAGG ATCGAGCAAA GGAGCGGCGC
          AGGCACATCC CTCCCGCACG GACCCAGCCG CGCATCCCTC CATTCCGGGA
          GCCGCACCGC CGCAGCCGGG CTGGAAGAGG TCAGTGCATC CTCCTCCTCG
          CTCCCCCTTC ACAGCGCTCT GTCCAGCTCG GGACGGGGGT TCATTTTGAG
          AGGAGCCACG CATATCAGGA GAAGAAGGGT ATAAAACCAT GAACTGATCT
          GGGTAAACTG CACGCCTCTG GTGGAACAGG AGATTCCCCG GCCGCCCAGT
          GCTGTTTGCT TATTGCCGCT TGCTTAATAA AATAATTTTC TTGATTGGCT
          TGACTGTGTC GGATTTAATT AGACAGCTAA CCTATAAACC AACAAGTCTC
          TGAATAGAGC TGCTCTGGAT TGCAAAAGTG GAGGGGGGAA CTGAAACGAA
          ATTTCCCCTT CCCCCCCGAC AAGCACAGGT TTAAAGGAAA AGAGGAAAAA
          ACCCAACGCC CCAAGAAGAA AGAGCGAAAC TTGAATTAAG CCCTTGCTAC
          CCCTCACCCG CCCGGCCGAG AGGGACT-TG CACTGCCGCC CCGACCCGGT
          TCTGCGGCCG TGGGAACCGG AGCCGAGCCT CGGCGGACAG AGTTCGGTCC
          CCGCTGGATG CGGCGGGGAC CGGGCGGTCG GCGCCCATGC ACTTTCGGGG
          CAAGGAGCAA ACTGCATCTC AACGCTTCCC AGCTGTTGTT TGGTGTGCTG
          GGCAATACTG TCAATGAATA AAA-CACTAA AGAGTAAGAT AACTTTAGCC
          ATA-GCTGAA GACAAAGATT AAGGAATTGA CTTCATCAGG GAGGATCTTC
          ACCATCATTA ATGGTTTTGC ACAGAAAAAG TCACTGGGAA GAGCAATAGT
          ATTCATCAAT ACCCAATACA TGCTATTTAA AAAACCCAAA CCCTACATCC
          ATAATGCAAA TCCCTTCAAA TTACTGAAAA CCACTTCCTC AAAAAGTGGA
          TACAAAATAT ACCTTTCCTT TAAAAAGATG AAAAAAAGCA TTTCAGTTCA
          TACTTGAGTG GCTTATACAT AAGCGAGGAT CAAGGATAAA TATGGAGCCT
          TCCTGGGAAG TATGTTCAGT TGGAGAGGGT GAAAACATGT CAGGTGATTT
          ATTTTAAATA CCTCATGTTA CAGTATTTCA TTTGATGTAA CTTTTGCATC
          ACTCAGAAGA GTTTATTTTT CAATACAACA CAATCTGGGT TTGAAAACAA
          CCTGAAATAC AAACGTATTT GGGGTCCATT AAGTAAACAA TTGTATGTTC
          TGGCATATAA GAAGCATGAA AGACAGCTGA ATTCTTCACT ATTTAGCAAA
          ACCACCTTTT ATTTTTTTTT AATATCTTTT ATGAAAATGT TATGTCATTT
          GTACCAAGTG GTTTCACAAG AAGTAGATAC TTGCAGCAAG TGACATCACA
          CCTGATTGAG CTTGTGCAAA GATATTCGTA CCAT-TTCAA AGGAAACCTC
          ACTAATTTTC TCTTACTTGA TTGTGATTTT CTGCATATAG ACACAGGTTC
          AGCCCCAACA TGACTGAAAG GGAGGCTGGG CCCCTCTCTT TGAGGGGGAG
          CAGCATTCCT GGGAATGGCA GCATTCCTGG GAATGCCTGA GGGACAGCTG
          AGGGGTGGAT GCAGCAGTGC CTGTGCTCAC CCAGGGCAGC TGCTGGGCGA
          ACAGGCCTCC TGCTTCTTGG GAGCATGCTG GGGGCTTGAC AGGACCCCCA
          TGCTCCCAAA AAGCCTCTGT CAGCTCTCCT GCCCTGAAAC AGAGCTTGGA
          GGGAGGTTTG GCCTGTGTCA GCTCCCTCTT TCTGTCTGTC CAAAGGAACG
          ACTGCCCTTT ATCTCTTCCT GGGGATGCAC CCCGACCTGA GCAGCAATCA
          GTTATTTGCA AACTTTCACA ATCTCTTTTT TACGTGTGCA GCCAAGCATA
          TGTAAACTCA TGTCGTTAAT AATAATCATT TAGCAAAAAG AAAACATAGT
          ACTACTAAAG TAAATNNNTT TTTTTCCTTG AAATTTGAGG TCACAGCATT
          TAAATAAATG TGGTTTAGTT TGTTTTTCTT TATATGATTC TGATAATCAG
          AAATATACAT TTAAGAGCAT AGCTGTTTAT TCTAGTTTAT TCTGGTCACA
          CAAATGGTTA ATGTTTAAAT AATGACTGCA CATGCTTGGG AGGGCAGAGA
          GCAAGTACAG ATTGTCAGAT TGAACAGATT GAATTACAGA TTGAAATTTT
          TGGATAATAC ATAGTGGACA TGATGCAGTT CACAGACTGC TGACCACTGG
          CCTTATTTGC TGTGCGTGGC CCAGGCTGAG CTCTGGAGGC AGGATTACTC
          ATTTCCTCTC AGACCTGCTC CCCACGCTCA TTACTCAGGC TCTCCCTACT
          CTCTGTACTT AGATGATTTA TTTCTACAAT GTCCCTGGGA GGTGAAATAT
          TGTCCCCACA GAGGAAAAGA GAACT----- ---------- ----------
          ---------- ---------- ---------- ---------- ----------
          ---------- ---------- ---------- ---------- ----------
          ---------- ---------- ---------- ---------- ----------
          ---------- ---------- ---------- ---------- ----------
          ---------- ---------- ---------- ---------- ----------
          ---------- ---------- ---------- ---------- ----------
          ---------- ---------- ---------- ---------- ----------
          ---------- ---------- ---------- ---------- ----------
          ---------- ---------- ---------- ---------- ----------
          ---------- ---------- ---------- ---------- ----------
          ---------- ---------- ---------- ---------- ----------
          ---------- ---------- ---------- ---------- ----------
          ---------- ---------- ---------- ---------- ----------
          ---------- ---------- ---------- ---------- ----------
          ---------- ---------- ---------- ---------- ----------
          ---------- ---------- ---------- ---------- ----------
          ---------- ---------- ---------- ---------- ----------
          ---------- ---------- ---------- ---------- ----------
          ---------- ---------- ---------- ---------- ----------
          ---------- ---------- ---------- ---------- ----------
          ---------- ------GACC ATACTAAGAA AATAATGTTT TAAGATTTTC
          TGATCTCCTC ATAAACATAG CCAGCCTACA GACTTAACTG GAATAACGTA
          TCTCATTAAT TTATCCAGAG CGTCTAGCAG AGAATAAAAA TTGTTCA
2gms27045 ACAGAGCAGG AGGAAGCCAA ACCCTCTGCA GAGCCCCCAG AGCCCCCCTG
          GGAGCAAGAC TGGGAGTTAG GGCTGGCTCA GCAGGGTCTC CATGGGCAGA
          ACTCCTCCTG GAGGGGCTGT TACAGAGCAG AACAGCACCA AGCTGACTTT
          GAAAACAGGA ACTTCTTTAC ACCCACGTGG CACCCACAGC TCCCTCTTCC
          TGGTGAATGC AAACTAATGA TACATCTTCT CTCTCTGTTA CCTCATTTTC
          TGCGAGCCGG GCACGGCTGT AACTTCCAGG ATCGAGCAAA GGAGCGGCGC
          AGGCACATCC CTCCCGCACG GACCCAGCCG CGCATCCCTC CATTCCGGGA
          GCCGCACCGC CGCAGCCGGG CTGGAAGAGG TCAGTGCATC CTCCTCCTCG
          CTCCCCCTTC ACAGCGCTCT GTCCAGCTCG GGACGGGGGT TCATTTTGAG
          AGGAGCCACG CATATCAGGA GAAGAAGGGT ATAAAACCAT GAACTGATCT
          GGGTAAACTG CACGCCTCTG GTGGAACAGG AGATTCCCCG GCCGCCCAGT
          GCTGTTTGCT TATTGCCGCT TGCTTAATAA AATAATTTTC TTGATTGGCT
          TGACTGTGTC GGATTTAATT AGACAGCTAA CCTATAAACC AACAAGTCTC
          TGAATAGAGC TGCTCTGGAT TGCAAAAGTG GAGGGGGGAA CTGAAACGAA
          ATTTCCCCTT CCCCCCCGAC AAGCACAGGT TTAAAGGAAA AGAGGAAAAA
          ACCCAACGCC CCAAGAAGAA AGAGCGAAAC TTGAATTAAG CCCTTGCTAC
          CCCTCACCCG CCCGGCCGAG AGGGACT-TG CACTGCCGCC CCGACCCGGT
          TCTGCGGCCG TGGGAACCGG AGCCGAGCCT CGGCGGACAG AGTTCGGTCC
          CCGCTGGATG CGGCGGGGAC CGGGCGGTCG GCGCCCATGC ACTTTCGGGG
          CAAGGAGCAA ACTGCATCTC AGCGCTTCCC AGCTGTTGTT TGGTGTGCTG
          GGCAATACTG TCAATGAATA AAA-CACTAA AGAGTAAGAT AACTTTAGCC
          ATA-GCTGAA GACAAAGATT AAGGAATTGA CTTCATCAGG GAGGATCTTC
          ACCATCATTA ATGGTTTTGC ACAGAAAAAG TCACTGGGAA GAGCAATAGT
          ATTCATCAAT ACCCAATACA TGCTATTTAA AAAACCCAAA CCCTACATCC
          ATAATGCAAA TCCCTTCAAA TTACTGAAAA CCACTTCCTC AAAAAGTGGA
          TACAAAATAT ACCTTTCCTT TAAAAAGATG AAAAAAAGCA TTTCAGTTCA
          TACTTGAGTG GCTTATACAT AAGCGAGGAT CAAGGATAAA TATGGAGCCT
          TCCTGGGAAG TATGTTCAGT TGGAGAGGGT GAAAACATGT CAGGTGATTT
          ATTTTAAATA CCTCATGTTA CAGTATTTCA TTTGATGTAA CTTTTGCATC
          ACTCAGAAGA GTTTATTTTT CAATACAACA CAATCTGGGT TTGAAAACAA
          CCTGAAATAC AAACGTATTT GGGGTCCATT AAGTAAACAA TTGTATGTTC
          TGGCATATAA GAAGCATGAA AGACAGCTGA ATTCTTCACT ATTTAGCAAA
          ACCACCTTTT ATTTTTTTTT AATATCTTTT ATGAAAATGT TATGTCATTT
          GTACCAAGTG GTTTCACAAG AAGTAGATAC TTGCAGCAAG TGACATCACA
          CCTGATTGAG CTTGTGCAAA GATATTCGTA CCAT-TTCAA AGGAAACCTC
          ACTAATTTTC TCTTACTTGA TTGTGATTTT CTGCATATAG ACACAGGTTC
          AGCCCCAACA TGACTGAAAG GGAGGCTGGG CCCCTCTCTT TGAGGGGGAG
          CAGCATTCCT GGGAATGGCA GCATTCCTGG GAATGCCTGA GGGACAGCTG
          AGGGGTGGAT GCAGCAGTGC CTGTGCTCAC CCAGGGCAGC TGCTGGGCGA
          ACAGGCCTCC TGCTTCTTGG GAGCATGCTG GGGGCTTGAC AGGACCCCCA
          TGCTCCCAAA AAGCCTCTGT CAGCTCTCCT GCCCTGAAAC AGAGCTTGGA
          GGGAGGTTTG GCCTGTGTCA GCTCCCTCTT TCTGTCTGTC CAAAGGAACG
          ACTGCCCTTT ATCTCTTCCT GGGGATGCAC CCCGACCTGA GCAGCAATCA
          GTTATTTGCA AACTTTCACA ATCTCTTTTT TACGTGTGCA GCCAAGCATA
          TGTAAACTCA TGTCGTTAAT AATAATCATT TAGCAAAAAG AAAACATAGT
          ACTACTAAAG TAAATNNNTT TTTTTCCTTG AAATTTGAGG TCACAGCATT
          TAAATAAATG TGGTTTAGTT TGTTTTTCTT TATATGATTC TGATAATCAG
          AAATATACAT TTAAGAGCAT AGCTGTTTAT TCTAGTTTAT TCTGGTCACA
          CAAATGGTTA ATGTTTAAAT AATGACTGCA CATGCTTGGG AGGGCAGAGA
          GCAAGTACAG ATTGTCAGAT TGAACAGATT GAATTACAGA TTGAAATTTT
          TGGATAATAC ATAGTGGACA TGATGCAGTT CACAGACTGC TGACCACTGG
          CCTTATTTGC TGTGCGTGGC CCAGGCTGAG CTCTGGAGGC AGGATTACTC
          ATTTCCTCTC AGACCTGCTC CCCACGCTCA TTACTCAGGC TCTCCCTACT
          CTCTGTACTT AGATGATTTG TTTCTACAAT GTCCCTGGGA GGTGAAATAT
          TGTCCCCACA GAGGAAAAGA GAACT----- ---------- ----------
          ---------- ---------- ---------- ---------- ----------
          ---------- ---------- ---------- ---------- ----------
          ---------- ---------- ---------- ---------- ----------
          ---------- ---------- ---------- ---------- ----------
          ---------- ---------- ---------- ---------- ----------
          ---------- ---------- ---------- ---------- ----------
          ---------- ---------- ---------- ---------- ----------
          ---------- ---------- ---------- ---------- ----------
          ---------- ---------- ---------- ---------- ----------
          ---------- ---------- ---------- ---------- ----------
          ---------- ---------- ---------- ---------- ----------
          ---------- ---------- ---------- ---------- ----------
          ---------- ---------- ---------- ---------- ----------
          ---------- ---------- ---------- ---------- ----------
          ---------- ---------- ---------- ---------- ----------
          ---------- ---------- ---------- ---------- ----------
          ---------- ---------- ---------- ---------- ----------
          ---------- ---------- ---------- ---------- ----------
          ---------- ---------- ---------- ---------- ----------
          ---------- ---------- ---------- ---------- ----------
          ---------- ------GACC ATACTAAGAA AATAATGTTT TAAGATTTTC
          TGATCTCCTC ATAAACATAG CCAGCCTACA GACTTAACTG GAATAACGTA
          TCTCATTAAT TTATCCAGAG CGTCTAGCAG AGAATAAAAA TTGTTCA
2gms27046 ---------- ---------- ---------- ---------- ----------
          ---------- ---------- ---------- ---------- ----------
          ---------- ---------- ---------- ---------- ----------
          ---------- ---------- ---------- ---------- ----------
          ---------- ---------- ---------- ---------- ----------
          ---------- ---------- ---------- ---------- ----------
          ---------- ---------- ---------- ---------- ----------
          ---------- ---------- ---------- ---------- ----------
          ---------- ---------- ---------- ---------- ----------
          ---------- ---------- ---------- ---------- ----------
          ---------- ---------- ---------- ---------- ----------
          ---------- ---------- ---------- ---------- ----------
          ---------- ---------- ---------- ---------- ----------
          ---------- ---------- ---------- ---------- ----------
          ---------- ---------- ---------- ---------- ----------
          ---------- ---------- ---------- ---------- ----------
          ---------- ---------- ---------- ---------- ----------
          ---------- ---------- ---------- ---------- ----------
          ---------- ---------- ---------- ---------- ----------
          ---------- ---------- ---------- ---------- ----------
          ---------- ---------- ---------- ---------- ----------
          ---------- ---------- ---------- ---------- ----------
          ---------- ---------- ---------- ---------- ----------
          ---------- ---------- ---------- ---------- ----------
          ---------- ---------- ---------- ---------- ----------
          ---------- ---------- ---------- ---------- ----------
          ---------- ---------- ---------- ---------- ----------
          ---------- ---------- ---------- ---------- ----------
          ---------- ---------- ---------- ---------- ----------
          ---------- ---------- ---------- ---------- ----------
          ---------- ---------- ---------- ---------- ----------
          ---------- ---------- ---------- ---------- ----------
          ---------- ---------- ---------- ---------- ----------
          ---------- ---------- ---------- ---------- ----------
          ---------- ---------- ---------- ---------- ----------
          ---------- ---------- ---------- ---------- ----------
          ---------- ---------- ---------- ---------- ----------
          ---------- ---------- ---------- ---------- ----------
          ---------- ---------- ---------- ---------- ----------
          ---------- ---------- ---------- ---------- ----------
          ---------- ---------- ---------- ---------- ----------
          ---------- ---------- ---------- ---------- ----------
          ---------- ---------- ---------- ---------- ----------
          ---------- ---------- ---------- ---------- ----------
          ---------- ---------- ---------- ---------- ----------
          ---------- ---------- ---------- ---------- ----------
          ---------- ---------- ---------- ---------- ----------
          ---------- ---------- ---------- ---------- ----------
          ---------- ---------- ---------- ---------- ----------
          ---------- ---------- ---------- ---------- ----------
          ---------- ---------- ---------- ---------- ----------
          ---------- ---------- ---------- ---------- ----------
          ---------- ---------- ---------- ---------- ----------
          ---------- ---------- ---------- ---------- ----------
          ---------- ---------- -----ATGAA CCCCCAAGCA AAACTAATCT
          TCACCACTAG CCTACTCCTA GGAACCACCA TTACAATCTC AAGCAACCAC
          TGAATCCTAG CTTGAACAGG CCTAGAAATC AACACTCTAG CTATTCTGCC
          CCTAATCTCA AAATCGCACC ACCCCCGCGC CTTCAAAGCC TTAAACAAGT
          ACTTTCTAGT ACAAGCAGCA GCCTCAGCCC TAGTTCTATT CTCGAGCATA
          ACCAATGCCT GACACACAGG GCAATGAGAC ATCACCCAAC TAACACACCC
          CACCTCATGT CTAATCCTTA CCTCAGCCAT TGCAATTAAA TTGGGCCTAG
          TACCATTCCA CTTCTGGTTC CCAGAAGTAC TTCAAGGTTC CCCACTCACC
          ACAGGCCTTC TACTCTCAAC AGCAATAAAA TTCCCACCAA TTACACTACT
          ATTCATGACC TCTCAATCAT TAAATTCAAC CCTATTAACT ACTATGGCCA
          TCATATCCAC AGCCTTAGGA GGATGAATGG GCCTAAACCA AACACAAACC
          CGAAAAATCC TAGCCTTTTC CTCCATCTCT CACCTAGGCT GAATAGCCAT
          TATCATTACA TACAGCCCAA AACTCGCCCT ACTAAACTTC TACCTATACA
          CCCTTATAAC CGCAGCTGTA TTCCTCACCA TAAACTCAAT AAAAGTCCTT
          AAACTATCTA CCCTGATGAC CTCGTGAACA AAATCACCAG CACTAAGCAC
          AACCCTACTG CTAACACTCT TATCTCTAGC AGGTCTCCCC CCTCTAACAG
          GATTCCTCCC AAAATGACTC ATCATTCAAG AACTAACCAA ACAAGAAATA
          CCTTTAATAG CAACAATAAT CTCACTACTA TCCCTACTAA GCCTATTTTT
          CTACCTACGC CTAGCATACT GCTCGACAAT TACACTTCCC CCACATACTA
          CAAACCACAT AAAACGATGG CACGTCCACA AACCTGTTAA CACCCAAATC
          GCCATCCTAA CTCCCCTATC CATTATACTC CTCCCCATCT CTCCCATCAT
          CCTCACTATC ATGTAA---- ---------- ---------- ----------
          ---------- ---------- ---------- ---------- ----------
          ---------- ---------- ---------- ---------- -------
2gms27047 ACAGAGCAGG AGGAAGCCAA ACCCTCTGCA GAGCCCCCAG AGCCCCCCTG
          GGAGCAAGAC TGGGAGTTAG GGCTGGCTCA GCAGGGTCTC CATGGGCAGA
          ACTCCTCCTG GAGGGGCTGT TACAGAGCAG AACAGCACCA AGCTGACTTT
          GAAAACAAGA ACTTCTTTAC ACCCACGTGG CACCCACAGC TCCCTCTTCC
          TGGTGAATGC AAACTAATGA TACATCTTCT CTCTNNGTTA CCTCATTTTC
          TGCGAGCCGG GCACGGCTGT AACTTCCAGG ATCGAGCAAA GGAGCGGCGC
          AGGCACATCC CTCCCGCACG GACCCAGCCG CGCATCCCTC CATTCCGGGA
          GCCGCACCGC CGCAGCCGGG CTGGAAGAGG TCAGTGCATC CTCCTCCTCG
          CTCCCCCTTC ACAGCGCTCT GTCCAGCTCG GGACGGGGGT TCATTTTGAG
          AGGAGCCACG CATATCAGGA GAAGAAGGGT ATAAAACCAT GAACTGATCT
          GGGTAAACTG CACGCCTCTG GTGGAACAGG AGATTCCCCG GCCGCCCAGT
          GCTGTTTGCT TATTGCCGCT TGCTTAATAA AATAATTTTC TTGATTGGCT
          TGACTGTGTC GGATTTAATT AGACAGCTAA CCTATAAACC AACAAGTCTC
          TGAATAGAGC TGCTCTGGAT TGCAAAAGTG GAGGGGGGAA CTGAAACGAA
          ATTTCCCCTT CCCCCCCGAC AAGCACAGGT TTAAAGGAAA AGAGGAAAAA
          ACCCAACGCC CCAAGAAGAA AGAGCGAAAC TTGAATTAAG CCCTTGCTAC
          CCCTCACCCG CCCGGCCGAG AGGGACT-TG CACTGCCGCC CCGACCCGGT
          TCTGCGGCCG TGGGAACCGG AGCCGAGCCT CGGCGGACAG AGTTCGGTCC
          CCGCTGGATG CGGCGGGGAC CGGGCGGTCG GCGCCCATGC ACTTTCGGGG
          CAAGGAGCAA ACTGCATCTC AACGCTTCCC AGCTGTTGTT TGGTGTGCTG
          GGCAATACTG TCAATGAATA AAA-CACTAA AGAGTAAGAT AACTTTAGCC
          ATA-GCTGAA GACAAAGATT AAGGAATTGA CTTCATCAGG GAGGATCTTC
          ACCATCATTA ATGGTTTTGC ACAGAAAAAG TCACTGGGAA GAGCAATAGT
          ATTCATCAAT ACCCAATACA TGCTATTTAA AAAACCCAAA CCCTACATCC
          ATAATGCAAA TCCCTTCAAA TTACTGAAAA CCACTTCCTC AAAAAGTGGA
          TACAAAATAT ACCTTTCCTT TAAAAAGATG AAAAAAAGCA TTTCAGTTCA
          TACTTGAGTG GCTTATACAT AAGCGAGGAT CAAGGATAAA TATGGAGCCT
          TCCTGGGAAG TATGTTCAGT TGGAGAGGGT GAAAACATGT CAGGTGATTT
          ATTTTAAATA CCTCATGTTA CAGTATTTCA TTTGATGTAA CTTTTGCATC
          ACTCAGAAGA GTTTATTTTT CAATACAACA CAATCTGGGT TTGAAAACAA
          CCTGAAATAC AAACGTATTT GGGGTCCATT AAGTAAACAA TTGTATGTTC
          TGGCATACAA GAAGCATGAA AGACAGCTGA ATTCTTCACT ATTTAGCAAA
          ACCACCTTTT ATTTTTTTTT AATATCTTTT ATGAAAATGT TATGTCATTT
          GTACCAAGTG GTTTCACAAG AAGTAGATAC TTGCAGCAAG TGACATCACA
          CCTGATTGAG CTTGTGCAAA GATATTCGTA CCAT-TTCAA AGGAAACCTC
          ACTAATTTTC TCTTACTTGA TTGTGATTTT CTGCATATAG ACACAGGTTC
          AGCCCCAACA TGACTGAAAG GGAGGCTGGG CCCCTCTCTT TGAGGGGGAG
          CAGCATTCCT GGGAATGGCA GCATTCCTGG GAATGCCTGA GGGACAGCTG
          AGGGGTGGAT GCAGCAGTGC CTGTGCTCAC CCAGGGCAGC TGCTGGGCGA
          ACAGGCCTCC TGCTTCTTGG GAGCATGCTG GGGGCTTGAC AGGACCCCCA
          TGCTCCCAAA AAGCCTCTGT CAGCTCTCCT GCCCTGAAAC AGAGCTTGGA
          GGGAGGTTTG GCCTGTGTCA GCTCCCTCTT TCTGTCTGTC CAAAGGAACG
          ACTGCCCTTT ATCTCTTCCT GGGGATGCAC CCCGACCTGA GCAGCAATCA
          GTTATTTGCA AACTTTCACA ATCTCTTTTT TACGTGTGCA GCCAAGCATA
          TGTAAACTCA TGTCGTTAAT AATAATCATT TAGCAAAAAG AAAACATAGT
          ACTACTAAAG TAAATNNNTT TTTTTCCTTG AAATTTGAGG TCACAGCATT
          TAAATAAATG TGGTTTAGTT TGTTTTTCTT TATATGATTC TGATAATCAG
          AAATATACAT TTAAGAGCAT AGCTGTTTAT TCTAGTTTAT TCTGGTCACA
          CAAATGGTTA ATGTTTAAAT AATGACTGCA CATGCTTGGG AGGGCAGAGA
          GCAAGTACAG ATTGTCAGAT TGAACAGATT GAATTACAGA TTGAAATTTT
          TGGATAATAC ATAGTGGACA TGATGCAGTT CACAGACTGC TGACCACTGG
          CCTTATTTGC TGTGCGTGGC CCAGGCTGAG CTCTGGAGGC AGGATTACTC
          ATTTCCTCTC AGACCTGCTC CCCACGCTCA TTACTCAGGC TCTCCCTACT
          CTCTGTACTT AGATGATTTA TTTCTACAAT GTCCCTGGGA GGTGAAATAT
          TGTCCCCACA GAGGAAAAGA GAACT----- ---------- ----------
          ---------- ---------- ---------- ---------- ----------
          ---------- ---------- ---------- ---------- ----------
          ---------- ---------- ---------- ---------- ----------
          ---------- ---------- ---------- ---------- ----------
          ---------- ---------- ---------- ---------- ----------
          ---------- ---------- ---------- ---------- ----------
          ---------- ---------- ---------- ---------- ----------
          ---------- ---------- ---------- ---------- ----------
          ---------- ---------- ---------- ---------- ----------
          ---------- ---------- ---------- ---------- ----------
          ---------- ---------- ---------- ---------- ----------
          ---------- ---------- ---------- ---------- ----------
          ---------- ---------- ---------- ---------- ----------
          ---------- ---------- ---------- ---------- ----------
          ---------- ---------- ---------- ---------- ----------
          ---------- ---------- ---------- ---------- ----------
          ---------- ---------- ---------- ---------- ----------
          ---------- ---------- ---------- ---------- ----------
          ---------- ---------- ---------- ---------- ----------
          ---------- ---------- ---------- ---------- ----------
          ---------- ------GACC ATACTAAGAA AATAATGTTT TAAGATTTTC
          TGATCTCCTC ATAAACATAG CCAGCCTACA GACTTAACTG GAATAACGTA
          TCTCATTAAT TTATCCAGAG CGTCTAGCAG AGAATAAAAA TTGTTCA
2gms27048 ACAGAGCAGG AGGAAGCCAA ACCCTCTGCA GAGCCCCCAG AGCCCCCCTG
          GGAGCAAGAC TGGGAGTTAG GGCTGGCTCA GCAGGGTCTC CATGGGCAGA
          ACTCCTCCTG GAGGGGCTGT TACAGAGCAG AACAGCACCA AGCTGACTTT
          GAAAACAGGA ACTTCTTTAC ACCCACGTGG CACCCACAGC TCCCTCTTCC
          TGGTGAATGC AAACTAATGA TACATCTTCT CTCTCTGTTA CCTCATTTTC
          TGCGAGCCGG GCACGGCTGT AACTTCCAGG ATCGAGCAAA GGAGCGGCGC
          AGGCACATCC CTCCCGCCCG GACCCAGCCG CGCATCCCTC CATTCCGGGA
          GCCGCACCGC CGCAGCCGGG CTGGAAGAGG TCAGTGCATC CTCCTCCTCG
          CTCCCCCTTC ACAGTGCTCT GTCCAGCTCG GGACGGGGGT TCATTTTGAG
          AGGAGCCACG CATATCAGGA GAAGAAGGGT ATAAAACCAT GAACTGATCT
          GGGTAAACTG CACGCCTCTG GTGGAACAGG AGATTCCCCG GCCGCCCAGT
          GCTGTTTGCT TATTGCCGCT TGCTTAATAA AATAATTTTC TTGATTGGCT
          TGACTGTGTC GGATTTAATT AGACAGCTAA CCTATAAACC AACAAGTCTC
          TGAATAGAGC TGCTCTGGAT TGCAAAAGTG GAGGGGGGAA CTGAAACGAA
          ATTTCCCCTT CCCCCCCGAC AAGCACAGGT TTAAAGGAAA AGAGGAAAAA
          ACCCAACGCC CCAAGAAGAA AGAGCGAAAC TTGAATTAAG CCCTTGCTAC
          CCCTCACCCG CCCGGCCGAG AGGGACT-TG CACTGCCGCC CCGACCCGGT
          TCTGCGGCCG TGGGAACCGG AGCCGAGCCT CGGCGGACAG AGTTCGGTCC
          CCGCTGGATG CGGCGGGGAC CGGGCGGTCG GCGCCCATGC ACTTTCGGGG
          CAAGGAGCAA ACTGCATCTC AATGCTTCCC AGCTGTTGTT TGGTGTGCTG
          GGCAATACTG TCAATGAATA AAA-CACTAA AGAGTAAGAT AACTTTAGCC
          ATA-GCTGAA GACAAAGATT AAGGAATTGA CTTCATCAGG GAGGATCTTC
          ACCATCATTA ATGGTTTTGC ACAGAAAAAG TCACTGGGAA GAGCAATAGT
          ATTCATCAAT ACCCAATACA TGCTATTTAA AAAACCCAAA CCCTACATCC
          ATAATGCAAA TCCCTTCAAA TTACTGAAAA CCACTTCCTC AAAAAGTGGA
          TACAAAATAT ACCTTTCCTT TAAAAAGATG AAAAAAAGCA TTTCAGTTCA
          TACTTGAGTG GCTTATACAT AAGCGAGGAT CAAGGATAAA TATGGAGCCT
          TCCTGGGAAG TATGTTCAGT TGGAGAGGGT GAAAACATGT CAGGTGATTT
          ATTTTAAATA CCTCATGTTA CAGTATTTCA TTTGATGTAA CTTTTGCATC
          ACTCAGAAGA GTTTATTTTT CAATACAACA CAATCTGGGT TTGAAAACAA
          CCTGAAATAC AAACGTATTT GGGGTCCATT AAGTAAACAA TTGTATGTTC
          TGGCATACAA GAAGCATGAA AGACAGCTGA ATTCTTCACT ATTTAGCAAA
          ACCACCTTTT ATTTTTTTTT AATATCTTTT ATGAAAATGT TATGTCATTT
          GTACCAAGTG GTTTCACAAG AAGTAGATAC TTGCAGCAAG TGACATCACA
          CCTGATTGAG CTTGTGCAAA GATATTCGTA CCAT-TTCAA AGGAAACCTC
          ACTAATTTTC TCTTACTTGA TTGTGATTTT CTGCATATAG ACACAGGTTC
          AGCCCCAACA TGACTGAAAG GGAGGCTGGG CCCCTCTCTT TGAGGGGGAG
          CAGCATTCCT GGGAATGGCA GCATTCCTGG GAATGCCTGA GGGACAGCTG
          AGGGGTGGAT GCAGCAGTGC CTGTGCTCAC CCAGGGCAGC TGCTGGGCGA
          ACAGGCCTCC TGCTTCTTGG GAGCATGCTG GGGGCTTGAC AGGACCCCCA
          TGCTCCCAAA AAGCCTCTGT CAGCTCTCCT GCCCTGAAAC AGAGCTTGGA
          GGGAGGTTTG GCCTGTGTCA GCTCCCTCTT TCTGTCTGTC CAAAGGAACG
          ACTGCCCTTT ATCTCTTCCT GGGGATGCAC CCCGACCTGA GCAGCAATCA
          GTTATTTGCA AACTTTCACA ATCTCTTTTT TACGTGTGCA GCCAAGCATA
          TGTAAACTCA TGTCGTTAAT AATAATCATT TAGCAAAAAG AAAACATAGT
          ACTACTAAAG TAAATNNNTT TTTTTCCTTG AAATTTGAGG TCACAGCATT
          TAAATAAATG TGGTTTAGTT TGTTTTTCTT TATATGATTC TGATAATCAG
          AAATATACAT TTAAGAGCAT AGCTGTTTAT TCTAGTTTAT TCCGGTCACA
          CAAATGGTTA ATGTTTAAAT AATGACTGCA CATGCTTGGG AGGGCAGAGA
          GCAAGTACAG ATTGTCAGAT TGAACAGATT GAATTACAGA TTGAAATTTT
          TGGATAATAC ATAGTGGACA TGATGCAGTT CACAGACTGC TGACCACTGG
          CCTTATTTGC TGTGCGTGGC CCAGGCTGAG CTCTGGAGGC AGGATTACTC
          ATTTCCTCTC AGACCTGCTC CCCACGCTCA TTACTCAGGC TCTCCCTACT
          CTCTGTACTT AGATGATTTG TTTCTACAAT GTCCCTGGGA GGTGAAATAT
          TGTCCCCACA GAGGAAAAGA GAACT----- ---------- ----------
          ---------- ---------- ---------- ---------- ----------
          ---------- ---------- ---------- ---------- ----------
          ---------- ---------- ---------- ---------- ----------
          ---------- ---------- ---------- ---------- ----------
          ---------- ---------- ---------- ---------- ----------
          ---------- ---------- ---------- ---------- ----------
          ---------- ---------- ---------- ---------- ----------
          ---------- ---------- ---------- ---------- ----------
          ---------- ---------- ---------- ---------- ----------
          ---------- ---------- ---------- ---------- ----------
          ---------- ---------- ---------- ---------- ----------
          ---------- ---------- ---------- ---------- ----------
          ---------- ---------- ---------- ---------- ----------
          ---------- ---------- ---------- ---------- ----------
          ---------- ---------- ---------- ---------- ----------
          ---------- ---------- ---------- ---------- ----------
          ---------- ---------- ---------- ---------- ----------
          ---------- ---------- ---------- ---------- ----------
          ---------- ---------- ---------- ---------- ----------
          ---------- ---------- ---------- ---------- ----------
          ---------- ------GACC ATACTAAGAA AATAATGTTT TAAGATTTTC
          TGATCTCCTC ATAAACATAG CCAGCCTACA GACTTAACTG GAATAACGTA
          TCTCATTAAT TTATCCAGAG TGTCTAGCAG AGAATAAAAA TTGTTCA
3dhb50049 ---------- ---------- ---------- ---------- ----------
          ---------- ---------- ---------- ---------- ----------
          ---------- ---------- ---------- ---------- ----------
          ---------- ---------- ---------- ---------- ----------
          ---------- ---------- ---------- ---------- ----------
          ---------- ---------- ---------- ---------- ----------
          ---------- ---------- ---------- ---------- ----------
          ---------- ---------- ---------- ---------- ----------
          ---------- ---------- ---------- ---------- ----------
          ---------- ---------- ---------- ---------- ----------
          ---------- ---------- ---------- ---------- ----------
          ---------- ---------- ---------- ---------- ----------
          ---------- ---------- ---------- ---------- ----------
          ---------- ---------- ---------- ---------- ----------
          ---------- ---------- ---------- ---------- ----------
          ---------- ---------- ---------- ---------- ----------
          ---------- ---------- ---------- ---------- ----------
          ---------- ---------- ---------- ---------- ----------
          ---------- ---------- ---------- ---------- ----------
          ---------- ---------- ---------- ---------- ----------
          ---------- ---------- ---------- ---------- ----------
          ---------- ---------- ---------- ---------- ----------
          ---------- ---------- ---------- ---------- ----------
          ---------- ---------- ---------- ---------- ----------
          ---------- ---------- ---------- ---------- ----------
          ---------- ---------- ---------- ---------- ----------
          ---------- ---------- ---------- ---------- ----------
          ---------- ---------- ---------- ---------- ----------
          ---------- ---------- ---------- ---------- ----------
          ---------- ---------- ---------- ---------- ----------
          ---------- ---------- ---------- ---------- ----------
          ---------- ---------- ---------- ---------- ----------
          ---------- ---------- ---------- ---------- ----------
          ---------- ---------- ---------- ---------- ----------
          ---------- ---------- ---------- ---------- ----------
          ---------- ---------- ---------- ---------- ----------
          ---------- ---------- ---------- ---------- ----------
          ---------- ---------- ---------- ---------- ----------
          ---------- ---------- ---------- ---------- ----------
          ---------- ---------- ---------- ---------- ----------
          ---------- ---------- ---------- ---------- ----------
          ---------- ---------- ---------- ---------- ----------
          ---------- ---------- ---------- ---------- ----------
          ---------- ---------- ---------- ---------- ----------
          ---------- ---------- ---------- ---------- ----------
          ---------- ---------- ---------- ---------- ----------
          ---------- ---------- ---------- ---------- ----------
          ---------- ---------- ---------- ---------- ----------
          ---------- ---------- ---------- ---------- ----------
          ---------- ---------- ---------- ---------- ----------
          ---------- ---------- ---------- ---------- ----------
          ---------- ---------- ---------- ---------- ----------
          ---------- ---------- ---------- ---------- ----------
          ---------- ---------- ---------- ---------- ----------
          ---------- ---------- -----ATGAA CCCCCAAGCA AAACTAATCT
          TCACCACTAG CCTACTCCTA GGAACCACCA TTACAATCTC AAGCAACCAC
          TGAATCCTAG CTTGAACAGG CCTAGAAATC AACACTCTAG CTATTCTGCC
          CCTAATCTCA AAATCACACC ACCCCCGCGC AGTCGAAGCC GCAACCAAGT
          ACTTTCTAGT ACAAGCAGCA GCCTCAGCCC TAGTTCTATT CTCGAGCATA
          ACCAATGCCT GACACACAGG ACAATGAGAC ATCACCCAAC TAACACACCC
          CACCTCATGC CTAATCCTTA CTTCAGCCAT TGCGATCAAA TTAGGCCTAG
          TACCATTCCA CTTCTGGTTC CCAGAAGTAC TTCAAGGTTC CCCACTCACC
          ACAGGCCTTC TACTCTCAAC AGCAATAAAA TTCCCACCAA TTACACTACT
          ATTCATGACC TCTCAATCAT TAAATTCAAC CCTATTAACT ACTATGGCCA
          TCATATCCAC AGCCCTAGGA GGATGAATGG GCCTAAACCA AACACAAACC
          CGAAAAATCC TAGCCTTTTC CTCCATCTCT CACCTAGGCT GAATAGCCAT
          TATCATTACA TACAGCCCAA AACTCGCCCT ACTAAACTTC TACCTATACA
          CCCTTATAAC CGCAGCTGTA TTCCTCACCA TAAACTCAAT AAAAGTCCTT
          AAACTATCTA CCCTGATAAC CTCATGAACA AAATCACCAG CACTAAGCAC
          AACCCTACTG CTAACACTCC TATCTCTAGC AGGTCTCCCC CCTCTAACAG
          GATTCCTCCC AAAATGACTC ATCATTCAAG AACTAACCAA ACAAGAAATA
          CCTTTAATAG CAACAATAAT CTCACTACTA TCCCTGCTAA GCCTATTTTT
          CTACCTACGT CTAGCATACT GCTCGACAAT TACACTTCCC CCACATACTA
          CAAACCACAT AAAACGATGG CACGTCCACA AACCTGTTAA CACCCAAATC
          GCCATCCTAA CTACCCTATC CATCATACTC CTCCCCATCT CTCCCATCAT
          CCTCACTATC ATGTAA---- ---------- ---------- ----------
          ---------- ---------- ---------- ---------- ----------
          ---------- ---------- ---------- ---------- -------
3dhb50050 ACAGAGCAGG AGGAAGCCAA ACCCTCTGCA GAGCCCCCAG AGCCCCCCTG
          GGAGCAAGAC TGGGAGTTAG GGCTGGCTCA GCAGGGTCTC CATGGGCAGA
          ACTCCTCCTG GAGGGGCTGT TACAGAGCAG AACAGCACCA AGCTGACTTT
          GAAAACAAGA ACTTCTTTAC ACCCACGTGG CACCCACAGC TCCCTCTTCC
          TGGTGAATGC AAACTAATGA TACATCTTCT CTCTNNGTTA CCTCATTTTC
          TGCGAGCCGG GCACGGCTGT AACTTCCAGG ATCGAGCAAA GGAGCGGCGC
          AGGCACATCC CTCCCGCACG GACCCAGCCG CGCATCCCTC CATTCCGGGA
          GCCGCACCGC CGCAGCCGGG CTGGAAGAGG TCAGTGCATC CTCCTCCTCG
          CTCCCCCTTC ACAGCGCTCT GTCCAGCTCG GGACGGGGGT TCATTTTGAG
          AGGAGCCATG CATATCAGGA GAAGAAGGGT ATAAAACCAT GAACTGATCT
          GGGTAAACTG CACGCCTCTG GTGGAACAGG AGATTCCCCG GCCGCCCAGT
          GCTGTTTGCT TATTGCCGCT TGCTTAATAA AATAATTTTC TTGATTGGCT
          TGACTGTGTC GGATTTAATT AGACAGCTAA CCTATAAACC AACAAGTCTC
          TGAATAGAGC TGCTCTGGAT TGCAAAAGTG GAGGGGGGAA CTGAAACGAA
          ATTTCCCCTT CCCCCCCGAC AAGCACAGGT TTAAAGGAAA AGAGGAAAAA
          ACCCAACGCC CCAAGAAGAA AGAGCGAAAC TTGAATTAAG CCCTTGCTAC
          CCCTCACCCG CCCGGCCGAG AGGGACT-TG CACTGCCGCC CCGACCCGGT
          TCTGCGGCCG TGGGAACCGG AGCCGAGCCT CGGCGGACAG AGTTCGGTCC
          CCGCTGGATG CGGCGGGGAC CGGGCGGTCG GCGCCCATGC ACTTTCGGGG
          CAAGGAGCAA ACTGCATCTC AGCGCTTCCC AGCTGTTGTT TGGTGTGCTG
          GGCAATACTG TCAATGAATA AAA-CACTAA AGAGTAAGAT AACTTTAGCC
          ATA-GCTGAA GACAAAGATT AAGGAATTGA CTTCATCAGG GAGGATCTTC
          ACCATCATTA ATGGTTTTGC ACAGAAAAAG TCACTGGGAA GAGCAATAGT
          ATTCATCAAT ACCCAATACA TGCTATTTAA AAAACCCAAA CCCTACATCC
          ATAATGCAAA TCCCTTCAAA TTACTGAAAA CCACTTCCTC AAAAAGTGGA
          TACAAAATAT ACCTTTCCTT TAAAAAGATG AAAAAAAGCA TTTCAGTTCA
          TACTTGAGTG GCTTATACAT AAGCGAGGAT CAAGGATAAA TATGGAGCCT
          TCCTGGGAAG TATGTTCAGT TGGAGAGGGT GAAAACATGT CAGGTGATTT
          ATTTTAAATA CCTCATGTTA CAGTATTTCA TTTGATGTAA CTTTTGCATC
          ACTCAGAAGA GTTTATTTTT CAATACAACA CAATCTGGGT TTGAAAACAA
          CCTGAAATAC AAACGTATTT GGGGTCCATT AAGTAAACAA TTGTATGTTC
          TGGCATACAA GAAGCATGAA AGACAGCTGA ATTCTTCACT ATTTAGCAAA
          ACCACCTTTT ATTTTTTTTT AATATCTTTT ATGAAAATCT TATGTCATTT
          GTACCAAGTG GTTTCACAAG AAGTAGATAC TTGCAGCAAG TGACATCACA
          CCTGATTGAG CTTGTGCAAA GATATTCGTA CCAT-TTCAA AGGAAACCTC
          ACTAATTTTC TCTTACTTGA TTGTGATTTT CTGCATATAG ACACAGGTTC
          AGCCCCAACA TGACTGAAAG GGAGGCTGGG CCCCTCTCTT TGAGGGGGAG
          CAGCATTCCT GGGAATGGCA GCATTCCTGG GAATGCCTGA GGGACAGCTG
          AGGGGTGGAT GCAGCAGTGC CTGTGCTCAC CCAGGGCAGC TGCTGGGCGA
          ACAGGCCTCC TGCTTCTTGG GAGCATGCTG GGGGCTTGAC AGGACCCCCA
          TGCTCCCAAA AAGCCTCTGT CAGCTCTCCT GCCCTGAAAC AGAGCTTGGA
          GGGAGGTTTG GCCTGTGTCA GCTCCCTCTT TCTGTCTGTC CAAAGGAACG
          ACTGCCCTTT ATCTCTTCCT GGGGATGCAC CCCGACCTGA GCAGCAATCA
          GTTATTTGCA AACTTTCACA ATCTCTTTTT TACGTGTGCA GCCAAGCATA
          TGTAAACTCA TGTCGTTAAT AATAATCATT TAGCAAAAAG AAAACATAGT
          ACTACTAAAG TAAATNNNTT TTTTTCCTTG AAATTTGAGG TCACAGCATT
          TAAATAAATG TGGTTTAGTT TGTTTTTCTT TATATGATTC TGATAATCAG
          AAATATACAT TTAAGAGCAT AGCTGTTTAT TCTAGTTTAT TCTGGTCACA
          CAAATGGTTA ATGTTTAAAT AATGACTGCA CATGCTTGGG AGGGCAGAGA
          GCAAGTACAG ATTGTCAGAT TGAACAGATT GAATTACAGA TTGAAATTTT
          TGGATAATAC ATAGTGGACA TGATGCAGTT CACAGACTGC TGACCACTGG
          CCTTATTTGC TGTGCGTGGC CCAGGCTGAG CTCTGGAGGC AGGATTACTC
          ATTTCCTCTC AGACCTGCTC CCCACGCTCA TTACTCAGGC TCTCCCTACT
          CTCTGTACTT AGATGATTTG TTTCTACAAT GTCCCTGGGA GGTGAAATAT
          TGTCCCCACA GAGGAAAAGA GAACT----- ---------- ----------
          ---------- ---------- ---------- ---------- ----------
          ---------- ---------- ---------- ---------- ----------
          ---------- ---------- ---------- ---------- ----------
          ---------- ---------- ---------- ---------- ----------
          ---------- ---------- ---------- ---------- ----------
          ---------- ---------- ---------- ---------- ----------
          ---------- ---------- ---------- ---------- ----------
          ---------- ---------- ---------- ---------- ----------
          ---------- ---------- ---------- ---------- ----------
          ---------- ---------- ---------- ---------- ----------
          ---------- ---------- ---------- ---------- ----------
          ---------- ---------- ---------- ---------- ----------
          ---------- ---------- ---------- ---------- ----------
          ---------- ---------- ---------- ---------- ----------
          ---------- ---------- ---------- ---------- ----------
          ---------- ---------- ---------- ---------- ----------
          ---------- ---------- ---------- ---------- ----------
          ---------- ---------- ---------- ---------- ----------
          ---------- ---------- ---------- ---------- ----------
          ---------- ---------- ---------- ---------- ----------
          ---------- ------GACC ATACTAAGAA AATAATGTTT TAAGATTTTC
          TGATCTCCTC ATAAACATAG CCAGCCTACA GACTTAACTG GAATAACGTA
          TCTCATTAAT TTATCCAGAG CGTCTAGCAG AGAATAAAAA TTGTTCA
3dhb50051 ACAGAGCAGG AGGAAGCCAA ACCCTCTGCA GAGCCCCCAG AGCCCCCCTG
          GGAGCAAGAC TGGGAGTTAG GGCTGGCTCA GCAGGGTCTC CATGGGCAGA
          ACTCCTCCTG GAGGGGCTGT TACAGAGCAG AACAGCACCA AGCTGACTTT
          GAAAACAGGA ACTTCTTTAC ACCCACGTGG CACCCACAGC TCCCTCTTCC
          TGGTGAATGC AAACTAATGA TACATCTTCT CTCTCTGTTA CCTCATTTTC
          TGCGAGCCGG GCACGGCTGT AACTTCCAGG ATCGAGCAAA GGAGCGGCGC
          AGGCACATCC CTCCCGCCCG GACCCAGCCG CGCATCCCTC CATTCCGGGA
          GCCGCACCGC CGCAGCCGGG CTGGAAGAGG TCAGTGCATC CTCCTCCTCG
          CTCCCCCTTC ACAGCGCTCT GTCCAGCTCG GGACGGGGGT TCATTTTGAG
          AGGAGCCATG CATATCAGGA GAAGAAGGGT ATAAAACCAT GAACTGATCT
          GGGTAAACTG CACGCCTCTG GTGGAACAGG AGATTCCCCG GCCGCCCAGT
          GCTGTTTGCT TATTGCCGCT TGCTTAATAA AATAATTTTC TTGATTGGCT
          TGACTGTGTC GGATTTAATT AGACAGCTAA CCTATAAACC AACAAGTCTC
          TGAATAGAGC TGCTCTGGAT TGCAAAAGTG GAGGGGGGAA CTGAAACGAA
          ATTTCCCCTT CCCCCCCGAC AAGCACAGGT TTAAAGGAAA AGAGGAAAAA
          ACCCAACGCC CCAAGAAGAA AGAGCGAAAC TTGAATTAAG CCCTTGCTAC
          CCCTCACCCG CCCGGCCGAG AGGGACT-TG CACTGCCGCC CCGACCCGGT
          TCTGCGGCCG TGGGAACCGG AGCCGAGCCT CGGCGGACAG AGTTCGGTCC
          CCGCTGGATG CGGCGGGGAC CGGGCGGTCG GCGCCCATGC ACTTTCGGGG
          CAAGGAGCAA ACTGCATCTC AGCGCTTCCC AGCTGTTGTT TGGTGTGCTG
          GGCAATACTG TCAATGAATA AAA-CACTAA AGAGTAAGAT AACTTTAGCC
          ATA-GCTGAA GACAAAGATT AAGGAATTGA CTTCATCAGG GAGGATCTTC
          ACCATCATTA ATGGTTTTGC ACAGAAAAAG TCACTGGGAA GAGCAATAGT
          ATTCATCAAT ACCCAATACA TGCTATTTAA AAAACCCAAA CCCTACATCC
          ATAATGCAAA TCCCTTCAAA TTACTGAAAA CCACTTCCTC AAAAAGTGGA
          TACAAAATAT ACCTTTCCTT TAAAAAGATG AAAAAAAGCA TTTCAGTTCA
          TACTTGAGTG GCTTATACAT AAGCGAGGAT CAAGGATAAA TATGGAGCCT
          TCCTGGGAAG TATGTTCAGT TGGAGAGGGT GAAAACATGT CAGGTGATTT
          ATTTTAAATA CCTCATGTTA CAGTATTTCA TTTGATGTAA CTTTTGCATC
          ACTCAGAAGA GTTTATTTTT CAATACAACA CAATCTGGGT TTGAAAACAA
          CCTGAAATAC AAACGTATTT GGGGTCCATT AAGTAAACAA TTGTATGTTC
          TGGCATACAA GAAGCATGAA AGACAGCTGA ATTCTTCACT ATTTAGCAAA
          ACCACCTTTT ATTTTTTTTT AATATCTTTT ATGAAAATGT TATGTCATTT
          GTACCAAGTG GTTTCACAAG AAGTAGATAC TTGCAGCAAG TGACATCACA
          CCTGATTGAG CTTGTGCAAA GATATTCGTA CCAT-TTCAA AGGAAACCTC
          ACTAATTTTC TCTTACTTGA TTGTGATTTT CTGCATATAG ACACAGGTTC
          AGCCCCAACA TGACTGAAAG GGAGGCTGGG CCCCTCTCTT TGAGGGGGAG
          CAGCATTCCT GGGAATGGCA GCATTCCTGG GAATGCCTGA GGGACAGCTG
          AGGGGTGGAT GCAGCAGTGC CTGTGCTCAC CCAGGGCAGC TGCTGGGCGA
          ACAGGCCTCC TGCTTCTTGG GAGCATGCTG GGGGCTTGAC AGGACCCCCA
          TGCTCCCAAA AAGCCTCTGT CAGCTCTCCT GCCCTGAAAC AGAGCTTGGA
          GGGAGGTTTG GCCTGTGTCA GCTCCCTCTT TCTGTCTGTC CAAAGGAACG
          ACTGCCCTTT ATCTCTTCCT GGGGATGCAC CCCGACCTGA GCAGCAATCA
          GTTATTTGCA AACTTTGACA ATCTCTTTTT TACGTGTGCA GCCAAGCATA
          TGTAAATTCA TGTCGTTAAT AATAATCATT TAGCAAAAAG AAAACATAGT
          ACTACTAAAG TAAATNNNTT TTTTTCCTTG AAATTTGAGG TCACAGCATT
          TAAATAAATG TGGTTTAGTT TGTTTTACTT TATATGATTC TGATAATCAG
          AAATATACAT TTAAGAGCAT AGCTGTTTAT TCTAGTTTAT TCTGGTCACA
          CAAATGGTTA ATGTTTAAAT AATGACTGCA CATGCTTGGG AGGGCAGAGA
          GCAAGTACAG ATTGTCAGAT TGAACAGATT GAATTACAGA TTGAAATTTT
          TGGATAATAC ATAGTGGACA TGATGCAGTT CACAGACTGC TGACCACTGG
          CCTTATTTGC TGTGCGTGGC CCAGGCTGAG CTCTGGAGGC AGGATTACTC
          ATTTCCTCTC AGACCTGCTC CCCATGCTCA TTACTCAGGC TCTCCCTACT
          CTCTGTACTT AGATGATTTG TTTCTACAAT GTCCCTGGGA GGTGAAATAT
          TGTCCCCACA GAGGAAAAGA GAACT----- ---------- ----------
          ---------- ---------- ---------- ---------- ----------
          ---------- ---------- ---------- ---------- ----------
          ---------- ---------- ---------- ---------- ----------
          ---------- ---------- ---------- ---------- ----------
          ---------- ---------- ---------- ---------- ----------
          ---------- ---------- ---------- ---------- ----------
          ---------- ---------- ---------- ---------- ----------
          ---------- ---------- ---------- ---------- ----------
          ---------- ---------- ---------- ---------- ----------
          ---------- ---------- ---------- ---------- ----------
          ---------- ---------- ---------- ---------- ----------
          ---------- ---------- ---------- ---------- ----------
          ---------- ---------- ---------- ---------- ----------
          ---------- ---------- ---------- ---------- ----------
          ---------- ---------- ---------- ---------- ----------
          ---------- ---------- ---------- ---------- ----------
          ---------- ---------- ---------- ---------- ----------
          ---------- ---------- ---------- ---------- ----------
          ---------- ---------- ---------- ---------- ----------
          ---------- ---------- ---------- ---------- ----------
          ---------- ------GACC ATACTAAGAA AATAATGTTT TAAGATTTTC
          TGATCTCCTC ATAAACATAG CCAGCCTACA GACTTAACTG GAATAACGTA
          TCTCATTAAT TTATCCAGAG TGTCTAGCAG AGAATAAAAA TTGTTCA
3dhb52052 ---------- ---------- ---------- ---------- ----------
          ---------- ---------- ---------- ---------- ----------
          ---------- ---------- ---------- ---------- ----------
          ---------- ---------- ---------- ---------- ----------
          ---------- ---------- ---------- ---------- ----------
          ---------- ---------- ---------- ---------- ----------
          ---------- ---------- ---------- ---------- ----------
          ---------- ---------- ---------- ---------- ----------
          ---------- ---------- ---------- ---------- ----------
          ---------- ---------- ---------- ---------- ----------
          ---------- ---------- ---------- ---------- ----------
          ---------- ---------- ---------- ---------- ----------
          ---------- ---------- ---------- ---------- ----------
          ---------- ---------- ---------- ---------- ----------
          ---------- ---------- ---------- ---------- ----------
          ---------- ---------- ---------- ---------- ----------
          ---------- ---------- ---------- ---------- ----------
          ---------- ---------- ---------- ---------- ----------
          ---------- ---------- ---------- ---------- ----------
          ---------- ---------- ---------- ---------- ----------
          ---------- ---------- ---------- ---------- ----------
          ---------- ---------- ---------- ---------- ----------
          ---------- ---------- ---------- ---------- ----------
          ---------- ---------- ---------- ---------- ----------
          ---------- ---------- ---------- ---------- ----------
          ---------- ---------- ---------- ---------- ----------
          ---------- ---------- ---------- ---------- ----------
          ---------- ---------- ---------- ---------- ----------
          ---------- ---------- ---------- ---------- ----------
          ---------- ---------- ---------- ---------- ----------
          ---------- ---------- ---------- ---------- ----------
          ---------- ---------- ---------- ---------- ----------
          ---------- ---------- ---------- ---------- ----------
          ---------- ---------- ---------- ---------- ----------
          ---------- ---------- ---------- ---------- ----------
          ---------- ---------- ---------- ---------- ----------
          ---------- ---------- ---------- ---------- ----------
          ---------- ---------- ---------- ---------- ----------
          ---------- ---------- ---------- ---------- ----------
          ---------- ---------- ---------- ---------- ----------
          ---------- ---------- ---------- ---------- ----------
          ---------- ---------- ---------- ---------- ----------
          ---------- ---------- ---------- ---------- ----------
          ---------- ---------- ---------- ---------- ----------
          ---------- ---------- ---------- ---------- ----------
          ---------- ---------- ---------- ---------- ----------
          ---------- ---------- ---------- ---------- ----------
          ---------- ---------- ---------- ---------- ----------
          ---------- ---------- ---------- ---------- ----------
          ---------- ---------- ---------- ---------- ----------
          ---------- ---------- ---------- ---------- ----------
          ---------- ---------- ---------- ---------- ----------
          ---------- ---------- ---------- ---------- ----------
          ---------- ---------- ---------- ---------- ----------
          ---------- ---------- -----ATGAA CCCCCAAGCA AAACTAATCT
          TCACCACTAG CCTACTCCTA GGAACCACCA TTACAATCTC AAGCAACCAC
          TGAATCCTAG CTTGAACAGG CCTAGAAATC AACACTCTAG CTATTCTGCC
          CCTAATCTCA AAATCACACC ACCCCCGCGC AGTCGAAGCC GCAACCAAGT
          ACTTTCTAGT ACAAGCAGCA GCCTCAGCCC TAGTTCTATT CTCGAGCATA
          ACCAATGCCT GACACACAGG ACAATGAGAC ATCACCCAAC TAACACACCC
          CACCTCATGC CTAATCCTTA CTTCAGCCAT TGCGATCAAA TTAGGCCTAG
          TACCATTCCA CTTCTGGTTC CCAGAAGTAC TTCAAGGTTC CCCACTCACC
          ACAGGCCTTC TACTCTCAAC AGCAATAAAA TTCCCACCAA TTACACTACT
          ATTCATGACC TCTCAATCAT TAAATTCAAC CCTATTAACT ACTATGGCCA
          TCATATCCAC AGCCCTAGGA GGATGAATGG GCCTAAACCA AACACAAACC
          CGAAAAATCC TAGCCTTTTC CTCCATCTCT CACCTAGGCT GAATAGCCAT
          TATCATTACA TACAGCCCAA AACTCGCCCT ACTAAACTTC TACCTATACA
          CCCTTATAAC CGCAGCTGTA TTCCTCACCA TAAACTCAAT AAAAGTCCTT
          AAACTATCTA CCCTGATAAC CTCATGAACA AAATCACCAG CACTAAGCAC
          AACCCTACTG CTAACACTCC TATCTCTAGC AGGTCTCCCC CCTCTAACAG
          GATTCCTCCC AAAATGACTC ATCATTCAAG AACTAACCAA ACAAGAAATA
          CCTTTAATAG CAACAATAAT CTCACTACTA TCCCTGCTAA GCCTATTTTT
          CTACCTACGT CTAGCATACT GCTCGACAAT TACACTTCCC CCACATACTA
          CAAACCACAT AAAACGATGG CACGTCCACA AACCTGTTAA CACCCAAATC
          GCCATCCTAA CTACCCTATC CATCATACTC CTCCCCATCT CTCCCATCAT
          CCTCACTATC ATGTAA---- ---------- ---------- ----------
          ---------- ---------- ---------- ---------- ----------
          ---------- ---------- ---------- ---------- -------
3dhb52053 ACAGAGCAGG AGGAAGCCAA ACCCTCTGCA GAGCCCCCAG AGCCCCCCTG
          GGAGCAAGAC TGGGAGTTAG GGCTGGCTCA GCAGGGTCTC CATGGGCAGA
          ACTCCTCCTG GAGGGGCTGT TACAGAGCAG AACAGCACCA AGCTGACTTT
          GAAAACAAGA ACTTCTTTAC ACCCACGTGG CACCCACAGC TCCCTCTTCC
          TGGTGAATGC AAACTAATGA TACATCTTCT CTCTNNGTTA CCTCATTTTC
          TGCGAGCCGG GCACGGCTGT AACTTCCAGG ATCGAGCAAA GGAGCGGCGC
          AGGCACATCC CTCCCGCACG GACCCAGCCG CGCATCCCTC CATTCCGGGA
          GCCGCACCGC CGCAGCCGGG CTGGAAGAGG TCAGTGCATC CTCCTCCTCG
          CTCCCCCTTC ACAGCGCTCT GTCCAGCTCG GGACGGGGGT TCATTTTGAG
          AGGAGCCATG CATATCAGGA GAAGAAGGGT ATAAAACCAT GAACTGATCT
          GGGTAAACTG CACGCCTCTG GTGGAACAGG AGATTCCCCG GCCGCCCAGT
          GCTGTTTGCT TATTGCCGCT TGCTTAATAA AATAATTTTC TTGATTGGCT
          TGACTGTGTC GGATTTAATT AGACAGCTAA CCTATAAACC AACAAGTCTC
          TGAATAGAGC TGCTCTGGAT TGCAAAAGTG GAGGGGGGAA CTGAAACGAA
          ATTTCCCCTT CCCCCCCGAC AAGCACAGGT TTAAAGGAAA AGAGGAAAAA
          ACCCAACGCC CCAAGAAGAA AGAGCGAAAC TTGAATTAAG CCCTTGCTAC
          CCCTCACCCG CCCGGCCGAG AGGGACT-TG CACTGCCGCC CCGACCCGGT
          TCTGCGGCCG TGGGAACCGG AGCCGAGCCT CGGCGGACAG AGTTCGGTCC
          CCGCTGGATG CGGCGGGGAC CGGGCGGTCG GCGCCCATGC ACTTTCGGGG
          CAAGGAGCAA ACTGCATCTC AGCGCTTCCC AGCTGTTGTT TGGTGTGCTG
          GGCAATACTG TCAATGAATA AAA-CACTAA AGAGTAAGAT AACTTTAGCC
          ATA-GCTGAA GACAAAGATT AAGGAATTGA CTTCATCAGG GAGGATCTTC
          ACCATCATTA ATGGTTTTGC ACAGAAAAAG TCACTGGGAA GAGCAATAGT
          ATTCATCAAT ACCCAATACA TGCTATTTAA AAAACCCAAA CCCTACATCC
          ATAATGCAAA TCCCTTCAAA TTACTGAAAA CCACTTCCTC AAAAAGTGGA
          TACAAAATAT ACCTTTCCTT TAAAAAGATG AAAAAAAGCA TTTCAGTTCA
          TACTTGAGTG GCTTATACAT AAGCGAGGAT CAAGGATAAA TATGGAGCCT
          TCCTGGGAAG TATGTTCAGT TGGAGAGGGT GAAAACATGT CAGGTGATTT
          ATTTTAAATA CCTCATGTTA CAGTATTTCA TTTGATGTAA CTTTTGCATC
          ACTCAGAAGA GTTTATTTTT CAATACAACA CAATCTGGGT TTGAAAACAA
          CCTGAAATAC AAACGTATTT GGGGTCCATT AAGTAAACAA TTGTATGTTC
          TGGCATATAA GAAGCATGAA AGACAGCTGA ATTCTTCACT ATTTAGCAAA
          ACCACCTTTT ATTTTTTTTT AATATCTTTT ATGAAAATGT TATGTCATTT
          GTACCAAGTG GTTTCACAAG AAGTAGATAC TTGCAGCAAG TGACATCACA
          CCTGATTGAG CTTGTGCAAA GATATTCGTA CCAT-TTCAA AGGAAACCTC
          ACTAATTTTC TCTTACTTGA TTGTGATTTT CTGCATATAG ACACAGGTTC
          AGCCCCAACA TGACTGAAAG GGAGGCTGGG CCCCTCTCTT TGAGGGGGAG
          CAGCATTCCT GGGAATGGCA GCATTCCTGG GAATGCCTGA GGGACAGCTG
          AGGGGTGGAT GCAGCAGTGC CTGTGCTCAC CCAGGGCAGC TGCTGGGCGA
          ACAGGCCTCC TGCTTCTTGG GAGCATGCTG GGGGCTTGAC AGGACCCCCA
          TGCTCCCAAA AAGCCTCTGT CAGCTCTCCT GCCCTGAAAC AGAGCTTGGA
          GGGAGGTTTG GCCTGTGTCA GCTCCCTCTT TCTGTCTGTC CAAAGGAACG
          ACTGCCCTTT ATCTCTTCCT GGGGATGCAC CCCGACCTGA GCAGCAATCA
          GTTATTTGCA AACTTTCACA ATCTCTTTTT TACGTGTGCA GCCAAGCATA
          TGTAAACTCA TGTCGTTAAT AATAATCATT TAGCAAAAAG AAAACATAGT
          ACTACTAAAG TAAATNNNTT TTTTTCCTTG AAATTTGAGG TCACAGCATT
          TAAATAAATG TGGTTTAGTT TGTTTTTCTT TATATGATTC TGATAATCAG
          AAATATACAT TTAAGAGCAT AGCTGTTTAT TCTAGTTTAT TCTGGTCACA
          CAAATGGTTA ATGTTTAAAT AATGACTGCA CATGCTTGGG AGGGCAGAGA
          GCAAGTACAG ATTGTCAGAT TGAACAGATT GAATTACAGA TTGAAATTTT
          TGGATAATAC ATAGTGGACA TGATGCAGTT CACAGACTGC TGACCACTGG
          CCTTATTTGC TGTGCGTGGC CCAGGCTGAG CTCTGGAGGC AGGATTACTC
          ATTTCCTCTC AGACCTGCTC CCCACGCTCA TTACTCAGGC TCTCCCTACT
          CTCTGTACTT AGATGATTTA TTTCTACAAT GTCCCTGGGA GGTGAAATAT
          TGTCCCCACA GAGGAAAAGA GAACT----- ---------- ----------
          ---------- ---------- ---------- ---------- ----------
          ---------- ---------- ---------- ---------- ----------
          ---------- ---------- ---------- ---------- ----------
          ---------- ---------- ---------- ---------- ----------
          ---------- ---------- ---------- ---------- ----------
          ---------- ---------- ---------- ---------- ----------
          ---------- ---------- ---------- ---------- ----------
          ---------- ---------- ---------- ---------- ----------
          ---------- ---------- ---------- ---------- ----------
          ---------- ---------- ---------- ---------- ----------
          ---------- ---------- ---------- ---------- ----------
          ---------- ---------- ---------- ---------- ----------
          ---------- ---------- ---------- ---------- ----------
          ---------- ---------- ---------- ---------- ----------
          ---------- ---------- ---------- ---------- ----------
          ---------- ---------- ---------- ---------- ----------
          ---------- ---------- ---------- ---------- ----------
          ---------- ---------- ---------- ---------- ----------
          ---------- ---------- ---------- ---------- ----------
          ---------- ---------- ---------- ---------- ----------
          ---------- ------GACC ATACTAAGAA AATAATGTTT TAAGATTTTC
          TGATCTCCTC ATAAACATAG CCAGCCTACA GACTTAACTG GAATAACGTA
          TCTCATTAAT TTATCCAGAG CGTCTAGCAG AGAATAAAAA TTGTTCA
3dhb52054 ACAGAGCAGG AGGAAGCCAA ACCCTCTGCA GAGCCCCCAG AGCCCCCCTG
          GGAGCAAGAC TGGGAGTTAG GGCTGGCTCA GCAGGGTCTC CATGGGCAGA
          ACTCCTCCTG GAGGGGCTGT TACAGAGCAG AACAGCACCA AGCTGACTTT
          GAAAACAGGA ACTTCTTTAC ACCCACGTGG CACCCACAGC TCCCTCTTCC
          TGGTGAATGC AAACTAATGA TACATCTTCT CTCTCTGTTA CCTCATTTTC
          TGCGAGCCGG GCACGGCTGT AACTTCCAGG ATCGAGCAAA GGAGCGGCGC
          AGGCACATCC CTCCCGCCCG GACCCAGCCG CGCATCCCTC CATTCCGGGA
          GCCGCACCGC CGCAGCCGGG CTGGAAGAGG TCAGTGCATC CTCCTCCTCG
          CTCCCCCTTC ACAGCGCTCT GTCCAGCTCG GGACGGGGGT TCATTTTGAG
          AGGAGCCATG CATATCAGGA GAAGAAGGGT ATAAAACCAT GAACTGATCT
          GGGTAAACTG CACGCCTCTG GTGGAACAGG AGATTCCCCG GCCGCCCAGT
          GCTGTTTGCT TATTGCCGCT TGCTTAATAA AATAATTTTC TTGATTGGCT
          TGACTGTGTC GGATTTAATT AGACAGCTAA CCTATAAACC AACAAGTCTC
          TGAATAGAGC TGCTCTGGAT TGCAAAAGTG GAGGGGGGAA CTGAAACGAA
          ATTTCCCCTT CCCCCCCGAC AAGCACAGGT TTAAAGGAAA AGAGGAAAAA
          ACCCAACGCC CCAAGAAGAA AGAGCGAAAC TTGAATTAAG CCCTTGCTAC
          CCCTCACCCG CCCGGCCGAG AGGGACT-TG CACTGCCGCC CCGACCCGGT
          TCTGCGGCCG TGGGAACCGG AGCCGAGCCT CGGCGGACAG AGTTCGGTCC
          CCGCTGGATG CGGCGGGGAC CGGGCGGTCG GCGCCCATGC ACTTTCGGGG
          CAAGGAGCAA ACTGCATCTC AGCGCTTCCC AGCTGTTGTT TGGTGTGCTG
          GGCAATACTG TCAATGAATA AAA-CACTAA AGAGTAAGAT AACTTTAGCC
          ATA-GCTGAA GACAAAGATT AAGGAATTGA CTTCATCAGG GAGGATCTTC
          ACCATCATTA ATGGTTTTGC ACAGAAAAAG TCACTGGGAA GAGCAATAGT
          ATTCATCAAT ACCCAATACA TGCTATTTAA AAAACCCAAA CCCTACATCC
          ATAATGCAAA TCCCTTCAAA TTACTGAAAA CCACTTCCTC AAAAAGTGGA
          TACAAAATAT ACCTTTCCTT TAAAAAGATG AAAAAAAGCA TTTCAGTTCA
          TACTTGAGTG GCTTATACAT AAGCGAGGAT CAAGGATAAA TATGGAGCCT
          TCCTGGGAAG TATGTTCAGT TGGAGAGGGT GAAAACATGT CAGGTGATTT
          ATTTTAAATA CCTCATGTTA CAGTATTTCA TTTGATGTAA CTTTTGCATC
          ACTCAGAAGA GTTTATTTTT CAATACAACA CAATCTGGGT TTGAAAACAA
          CCTGAAATAC AAACGTATTT GGGGTCCATT AAGTAAACAA TTGTATGTTC
          TGGCATACAA GAAGCATGAA AGACAGCTGA ATTCTTCACT ATTTAGCAAA
          ACCACCTTTT ATTTTTTTTT AATATCTTTT ATGAAAATGT TATGTCATTT
          GTACCAAGTG GTTTCACAAG AAGTAGATAC TTGCAGCAAG TGACATCACA
          CCTGATTGAG CTTGTGCAAA GATATTCGTA CCAT-TTCAA AGGAAACCTC
          ACTAATTTTC TCTTACTTGA TTGTGATTTT CTGCATATAG ACACAGGTTC
          AGCCCCAACA TGACTGAAAG GGAGGCTGGG CCCCTCTCTT TGAGGGGGAG
          CAGCATTCCT GGGAATGGCA GCATTCCTGG GAATGCCTGA GGGACAGCTG
          AGGGGTGGAT GCAGCAGTGC CTGTGCTCAC CCAGGGCAGC TGCTGGGCGA
          ACAGGCCTCC TGCTTCTTGG GAGCATGCTG GGGGCTTGAC AGGACCCCCA
          TGCTCCCAAA AAGCCTCTGT CAGCTCTCCT GCCCTGAAAC AGAGCTTGGA
          GGGAGGTTTG GCCTGTGTCA GCTCCCTCTT TCTGTCTGTC CAAAGGAACG
          ACTGCCCTTT ATCTCTTCCT GGGGATGCAC CCCGACCTGA GCAGCAATCA
          GTTATTTGCA AACTTTGACA ATCTCTTTTT TACGTGTGCA GCCAAGCATA
          TGTAAATTCA TGTCGTTAAT AATAATCATT TAGCAAAAAG AAAACATAGT
          ACTACTAAAG TAAATNNNTT TTTTTCCTTG AAATTTGAGG TCACAGCATT
          TAAATAAATG TGGTTTAGTT TGTTTTACTT TATATGATTC TGATAATCAG
          AAATATACAT TTAAGAGCAT AGCTGTTTAT TCTAGTTTAT TCCGGTCACA
          CAAATGGTTA ATGTTTAAAT AATGACTGCA CATGCTTGGG AGGGCAGAGA
          GCAAGTACAG ATTGTCAGAT TGAACAGATT GAATTACAGA TTGAAATTTT
          TGGATAATAC ATAGTGGACA TGATGCAGTT CACAGACTGC TGACCACTGG
          CCTTATTTGC TGTGCGTGGC CCAGGCTGAG CTCTGGAGGC AGGATTACTC
          ATTTCCTCTC AGACCTGCTC CCCACGCTCA TTACTCAGGC TCTCCCTACT
          CTCTGTACTT AGATGATTTG TTTCTACAAT GTCCCTGGGA GGTGAAATAT
          TGTCCCCACA GAGGAAAAGA GAACT----- ---------- ----------
          ---------- ---------- ---------- ---------- ----------
          ---------- ---------- ---------- ---------- ----------
          ---------- ---------- ---------- ---------- ----------
          ---------- ---------- ---------- ---------- ----------
          ---------- ---------- ---------- ---------- ----------
          ---------- ---------- ---------- ---------- ----------
          ---------- ---------- ---------- ---------- ----------
          ---------- ---------- ---------- ---------- ----------
          ---------- ---------- ---------- ---------- ----------
          ---------- ---------- ---------- ---------- ----------
          ---------- ---------- ---------- ---------- ----------
          ---------- ---------- ---------- ---------- ----------
          ---------- ---------- ---------- ---------- ----------
          ---------- ---------- ---------- ---------- ----------
          ---------- ---------- ---------- ---------- ----------
          ---------- ---------- ---------- ---------- ----------
          ---------- ---------- ---------- ---------- ----------
          ---------- ---------- ---------- ---------- ----------
          ---------- ---------- ---------- ---------- ----------
          ---------- ---------- ---------- ---------- ----------
          ---------- ------GACC ATACTAAGAA AATAATGTTT TAAGATTTTC
          TGATCTCCTC ATAAACATAG CCAGCCTACA GACTTAACTG GAATAACGTA
          TCTCATTAAT TTATCCAGAG CGTCTAGCAG AGAATAAAAA TTGTTCA
3gms29055 ---------- ---------- ---------- ---------- ----------
          ---------- ---------- ---------- ---------- ----------
          ---------- ---------- ---------- ---------- ----------
          ---------- ---------- ---------- ---------- ----------
          ---------- ---------- ---------- ---------- ----------
          ---------- ---------- ---------- ---------- ----------
          ---------- ---------- ---------- ---------- ----------
          ---------- ---------- ---------- ---------- ----------
          ---------- ---------- ---------- ---------- ----------
          ---------- ---------- ---------- ---------- ----------
          ---------- ---------- ---------- ---------- ----------
          ---------- ---------- ---------- ---------- ----------
          ---------- ---------- ---------- ---------- ----------
          ---------- ---------- ---------- ---------- ----------
          ---------- ---------- ---------- ---------- ----------
          ---------- ---------- ---------- ---------- ----------
          ---------- ---------- ---------- ---------- ----------
          ---------- ---------- ---------- ---------- ----------
          ---------- ---------- ---------- ---------- ----------
          ---------- ---------- ---------- ---------- ----------
          ---------- ---------- ---------- ---------- ----------
          ---------- ---------- ---------- ---------- ----------
          ---------- ---------- ---------- ---------- ----------
          ---------- ---------- ---------- ---------- ----------
          ---------- ---------- ---------- ---------- ----------
          ---------- ---------- ---------- ---------- ----------
          ---------- ---------- ---------- ---------- ----------
          ---------- ---------- ---------- ---------- ----------
          ---------- ---------- ---------- ---------- ----------
          ---------- ---------- ---------- ---------- ----------
          ---------- ---------- ---------- ---------- ----------
          ---------- ---------- ---------- ---------- ----------
          ---------- ---------- ---------- ---------- ----------
          ---------- ---------- ---------- ---------- ----------
          ---------- ---------- ---------- ---------- ----------
          ---------- ---------- ---------- ---------- ----------
          ---------- ---------- ---------- ---------- ----------
          ---------- ---------- ---------- ---------- ----------
          ---------- ---------- ---------- ---------- ----------
          ---------- ---------- ---------- ---------- ----------
          ---------- ---------- ---------- ---------- ----------
          ---------- ---------- ---------- ---------- ----------
          ---------- ---------- ---------- ---------- ----------
          ---------- ---------- ---------- ---------- ----------
          ---------- ---------- ---------- ---------- ----------
          ---------- ---------- ---------- ---------- ----------
          ---------- ---------- ---------- ---------- ----------
          ---------- ---------- ---------- ---------- ----------
          ---------- ---------- ---------- ---------- ----------
          ---------- ---------- ---------- ---------- ----------
          ---------- ---------- ---------- ---------- ----------
          ---------- ---------- ---------- ---------- ----------
          ---------- ---------- ---------- ---------- ----------
          ---------- ---------- ---------- ---------- ----------
          ---------- ---------- -----ATGAA CCCCCAAGCA AAACTAATCT
          TCACCACTAG CCTACTCCTA GGAACCACCA TTACAATCTC AAGCAACCAC
          TGAATCCTAG CTTGAACAGG CCTAGAAATC AACACTCTAG CTATTCTGCC
          CCTAATCTCA AAATCACACC ACCCCCGCGC AGTCGAAGCC GCAACCAAGT
          ACTTTCTAGT ACAAGCAGCA GCCTCAGCCC TAGTTCTATT CTCGAGCATA
          ACCAATGCCT GACACACAGG ACAATGAGAC ATCACCCAAC TAACACACCC
          CACCTCATGC CTAATCCTTA CTTCAGCCAT TGCGATCAAA TTAGGCCTAG
          TACCATTCCA CTTCTGGTTC CCAGAAGTAC TTCAAGGTTC CCCACTCACC
          ACAGGCCTTC TACTCTCAAC AGCAATAAAA TTCCCACCAA TTACACTACT
          ATTCATGACC TCTCAATCAT TAAATTCAAC CCTATTAACT ACTATGGCCA
          TCATATCCAC AGCCCTAGGA GGATGAATGG GCCTAAACCA AACACAAACC
          CGAAAAATCC TAGCCTTTTC CTCCATCTCT CACCTAGGCT GAATAGCCAT
          TATCATTACA TACAGCCCAA AACTCGCCCT ACTAAACTTC TACCTATACA
          CCCTTATAAC CGCAGCTGTA TTCCTCACCA TAAACTCAAT AAAAGTCCTT
          AAACTATCTA CCCTGATAAC CTCATGAACA AAATCACCAG CACTAAGCAC
          AACCCTACTG CTAACACTCC TATCTCTAGC AGGTCTCCCC CCTCTAACAG
          GATTCCTCCC AAAATGACTC ATCATTCAAG AACTAACCAA ACAAGAAATA
          CCTTTAATAG CAACAATAAT CTCACTACTA TCCCTGCTAA GCCTATTTTT
          CTACCTACGT CTAGCATACT GCTCGACAAT TACACTTCCC CCACATACTA
          CAAACCACAT AAAACGATGG CACGTCCACA AACCTGTTAA CACCCAAATC
          GCCATCCTAA CTACCCTATC CATCATACTC CTCCCCATCT CTCCCATCAT
          CCTCACTATC ATGTAA---- ---------- ---------- ----------
          ---------- ---------- ---------- ---------- ----------
          ---------- ---------- ---------- ---------- -------
3gms29056 ACAGAGCAGG AGGAAGCCAA ACCCTCTGCA GAGCCCCCAG AGCCCCCCTG
          GGAGCAAGAC TGGGAGTTAG GGCTGGCTCA GCAGGGTCTC CATGGGCAGA
          ACTCCTCCTG GAGGGGCTGT TACAGAGCAG AACAGCACCA AGCTGACTTT
          GAAAACAAGA ACTTCTTTAC ACCCACGTGG CACCCACAGC TCCCTCTTCC
          TGGTGAATGC AAACTAATGA TACATCTTCT CTCTCTGTTA CCTCATTTTC
          TGCGAGCCGG GCACGGCTGT AACTTCCAGG ATCGAGCAAA GGAGCGGCGC
          AGGCACATCC CTCCCGCCCG GACCCAGCCG CGCATCCCTC CATTCCGGGA
          GCCGCACCGC CGCAGCCGGG CTGGAAGAGG TCAGTGCATC CTCCTCCTCG
          CTCCCCCTTC ACAGCGCTCT GTCCAGCTCG GGACGGGGGT TCATTTTGAG
          AGGAGCCATG CATATCAGGA GAAGAAGGGT ATAAAACCAT GAACTGATCT
          GGGTAAACTG CACGCCTCTG GTGGAACAGG AGATTCCCCG GCCGCCCAGT
          GCTGTTTGCT TATTGCCGCT TGCTTAATAA AATAATTTTC TTGATTGGCT
          TGACTGTGTC GGATTTAATT AGACAGCTAA CCTATAAACC AACAAGTCTC
          TGAATAGAGC TGCTCTGGAT TGCAAAAGTG GAGGGGGGAA CTGAAACGAA
          ATTTCCCCTT CCCCCCCGAC AAGCACAGGT TTAAAGGAAA AGAGGAAAAA
          ACCCAACGCC CCAAGAAGAA AGAGCGAAAC TTGAATTAAG CCCTTGCTAC
          CCCTCACCCG CCCGGCCGAG AGGGACT-TG CACTGCCGCC CCGACCCGGT
          TCTGCGGCCG TGGGAACCGG AGCCGAGCCT CGGCGGACAG AGTTCGGTCC
          CCGCTGGATG CGGCGGGGAC CGGGCGGTCG GCGCCCATGC ACTTTCGGGG
          CAAGGAGCAA ACTGCATCTC AGCGCTTCCC AGCTGTTGTT TGGTGTGCTG
          GGCAATACTG TCAATGAATA AAA-CACTAA AGAGTAAGAT AACTTTAGCC
          ATA-GCTGAA GACAAAGATT AAGGAATTGA CTTCATCAGG GAGGATCTTC
          ACCATCATTA ATGGTTTTGC ACAGAAAAAG TCACTGGGAA GAGCAATAGT
          ATTCATCAAT ACCCAATACA TGCTATTTAA AAAACCCAAA CCCTACATCC
          ATAATGCAAA TCCCTTCAAA TTACTGAAAA CCACTTCCTC AAAAAGTGGA
          TACAAAATAT ACCTTTCCTT TAAAAAGATG AAAAAAAGCA TTTCAGTTCA
          TACTTGAGTG GCTTATACAT AAGCGAGGAT CAAGGATAAA TATGGAGCCT
          TCCTGGGAAG TATGTTCAGT TGGAGAGGGT GAAAACATGT CAGGTGATTT
          ATTTTAAATA CCTCATGTTA CAGTATTTCA TTTGATGTAA CTTTTGCATC
          ACTCAGAAGA GTTTATTTTT CAATACAACA CAATCTGGGT TTGAAAACAA
          CCTGAAATAC AAACGTATTT GGGGTCCATT AAGTAAACAA TTGTATGTTC
          TGGCATACAA GAAGCATGAA AGACAGCTGA ATTCTTCACT ATTTAGCAAA
          ACCACCTTTT ATTTTTTTTT AATATCTTTT ATGAAAATGT TATGTCATTT
          GTACCAAGTG GTTTCACAAG AAGTAGATAC TTGCAGCAAG TGACATCACA
          CCTGATTGAG CTTGTGCAAA GATATTCGTA CCAT-TTCAA AGGAAACCTC
          ACTAATTTTC TCTTACTTGA TTGTGATTTT CTGCATATAG ACACAGGTTC
          AGCCCCAACA TGACTGAAAG GGAGGCTGGG CCCCTCTCTT TGAGGGGGAG
          CAGCATTCCT GGGAATGGCA GCATTCCTGG GAATGCCTGA GGGACAGCTG
          AGGGGTGGAT GCAGCAGTGC CTGTGCTCAC CCAGGGCAGC TGCTGGGCGA
          ACAGGCCTCC TGCTTCTTGG GAGCATGCTG GGGGCTTGAC AGGACCCCCA
          TGCTCCCAAA AAGCCTCTGT CAGCTCTCCT GCCCTGAAAC AGAGCTTGGA
          GGGAGGTTTG GCCTGTGTCA GCTCCCTCTT TCTGTCTGTC CAAAGGAACG
          ACTGCCCTTT ATCTCTTCCT GGGGATGCAC CCCGACCTGA GCAGCAATCA
          GTTATTTGCA AACTTTCACA ATCTCTTTTT TACGTGTGCA GCCAAGCATA
          TGTAAACTCA TGTCGTTAAT AATAATCATT TAGCAAAAAG AAAACATAGT
          ACTACTAAAG TAAATNNNTT TTTTTCCTTG AAATTTGAGG TCACAGCATT
          TAAATAAATG TGGTTTAGTT TGTTTTTCTT TATATGATTC TGATAATCAG
          AAATATACAT TTAAGAGCAT AGCTGTTTAT TCTAGTTTAT TCTGGTCACA
          CAAATGGTTA ATGTTTAAAT AATGACTGCA CATGCTTGGG AGGGCAGAGA
          GCAAGTACAG ATTGTCAGAT TGAACAGATT GAATTACAGA TTGAAATTTT
          TGGATAATAC ATAGTGGACA TGATGCAGTT CACAGACTGC TGACCACTGG
          CCTTATTTGC TGTGCGTGGC CCAGGCTGAG CTCTGGAGGC AGGATTACTC
          ATTTCCTCTC AGACCTGCTC CCCACGCTCA TTACTCAGGC TCTCCCTACT
          CTCTGTACTT AGATGATTTG TTTCTACAAT GTCCCTGGGA GGTGAAATAT
          TGTCCCCACA GAGGAAAAGA GAACT----- ---------- ----------
          ---------- ---------- ---------- ---------- ----------
          ---------- ---------- ---------- ---------- ----------
          ---------- ---------- ---------- ---------- ----------
          ---------- ---------- ---------- ---------- ----------
          ---------- ---------- ---------- ---------- ----------
          ---------- ---------- ---------- ---------- ----------
          ---------- ---------- ---------- ---------- ----------
          ---------- ---------- ---------- ---------- ----------
          ---------- ---------- ---------- ---------- ----------
          ---------- ---------- ---------- ---------- ----------
          ---------- ---------- ---------- ---------- ----------
          ---------- ---------- ---------- ---------- ----------
          ---------- ---------- ---------- ---------- ----------
          ---------- ---------- ---------- ---------- ----------
          ---------- ---------- ---------- ---------- ----------
          ---------- ---------- ---------- ---------- ----------
          ---------- ---------- ---------- ---------- ----------
          ---------- ---------- ---------- ---------- ----------
          ---------- ---------- ---------- ---------- ----------
          ---------- ---------- ---------- ---------- ----------
          ---------- ------GACC ATACTAAGAA AATAATGTTT TAAGATTTTC
          TGATCTCCTC ATAAACATAG CCAGCCTACA GACTTAACTG GAATAACGTA
          TCTCATTAAT TTATCCAGAG CGTCTAGCAG AGAATAAAAA TTGTTCA
3gms29057 ACAGAGCAGG AGGAAGCCAA ACCCTCTGCA GAGCCCCCAG AGCCCCCCTG
          GGAGCAAGAC TGGGAGTTAG GGCTGGCTCA GCAGGGTCTC CATGGGCAGA
          ACTCCTCCTG GAGGGGCTGT TACAGAGCAG AACAGCACCA AGCTGACTTT
          GAAAACAGGA ACTTCTTTAC ACCCACGTGG CACCCACAGC TCCCTCTTCC
          TGGTGAATGC AAACTAATGA TACATCTTCT CTCTCTGTTA CCTCATTTTC
          TGCGAGCCGG GCACGGCTGT AACTTCCAGG ATCGAGCAAA GGAGCGGCGC
          AGGCACATCC CTCCCGCCCG GACCCAGCCG CGCATCCCTC CATTCCGGGA
          GCCGCACCGC CGCAGCCGGG CTGGAAGAGG TCAGTGCATC CTCCTCCTCG
          CTCCCCCTTC ACAGCGCTCT GTCCAGCTCG GGACGGGGGT TCATTTTGAG
          AGGAGCCATG CATATCAGGA GAAGAAGGGT ATAAAACCAT GAACTGATCT
          GGGTAAACTG CACGCCTCTG GTGGAACAGG AGATTCCCCG GCCGCCCAGT
          GCTGTTTGCT TATTGCCGCT TGCTTAATAA AATAATTTTC TTGATTGGCT
          TGACTGTGTC GGATTTAATT AGACAGCTAA CCTATAAACC AACAAGTCTC
          TGAATAGAGC TGCTCTGGAT TGCAAAAGTG GAGGGGGGAA CTGAAACGAA
          ATTTCCCCTT CCCCCCCGAC AAGCACAGGT TTAAAGGAAA AGAGGAAAAA
          ACCCAACGCC CCAAGAAGAA AGAGCGAAAC TTGAATTAAG CCCTTGCTAC
          CCCTCACCCG CCCGGCCGAG AGGGACT-TG CACTGCCGCC CCGACCCGGT
          TCTGCGGCCG TGGGAACCGG AGCCGAGCCT CGGCGGACAG AGTTCGGTCC
          CCGCTGGATG CGGCGGGGAC CGGGCGGTCG GCGCCCATGC ACTTTCGGGG
          CAAGGAGCAA ACTGCATCTC AGCGCTTCCC AGCTGTTGTT TGGTGTGCTG
          GGCAATACTG TCAATGAATA AAA-CACTAA AGAGTAAGAT AACTTTAGCC
          ATA-GCTGAA GACAAAGATT AAGGAATTGA CTTCATCAGG GAGGATCTTC
          ACCATCATTA ATGGTTTTGC ACAGAAAAAG TCACTGGGAA GAGCAATAGT
          ATTCATCAAT ACCCAATACA TGCTATTTAA AAAACCCAAA CCCTACATCC
          ATAATGCAAA TCCCTTCAAA TTACTGAAAA CCACTTCCTC AAAAAGTGGA
          TACAAAATAT ACCTTTCCTT TAAAAAGATG AAAAAAAGCA TTTCAGTTCA
          TACTTGAGTG GCTTATACAT AAGCGAGGAT CAAGGATAAA TATGGAGCCT
          TCCTGGGAAG TATGTTCAGT TGGAGAGGGT GAAAACATGT CAGGTGATTT
          ATTTTAAATA CCTCATGTTA CAGTATTTCA TTTGATGTAA CTTTTGCATC
          ACTCAGAAGA GTTTATTTTT CAATACAACA CAATCTGGGT TTGAAAACAA
          CCTGAAATAC AAACGTATTT GGGGTCCATT AAGTAAACAA TTGTATGTTC
          TGGCATACAA GAAGCATGAA AGACAGCTGA ATTCTTCACT ATTTAGCAAA
          ACCACCTTTT ATTTTTTTTT AATATCTTTT ATGAAAATGT TATGTCATTT
          GTACCAAGTG GTTTCACAAG AAGTAGATAC TTGCAGCAAG TGACATCACA
          CCTGATTGAG CTTGTGCAAA GATATTCGTA CCAT-TTCAA AGGAAACCTC
          ACTAATTTTC TCTTACTTGA TTGTGATTTT CTGCATATAG ACACAGGTTC
          AGCCCCAACA TGACTGAAAG GGAGGCTGGG CCCCTCTCTT TGAGGGGGAG
          CAGCATTCCT GGGAATGGCA GCATTCCTGG GAATGCCTGA GGGACAGCTG
          AGGGGTGGAT GCAGCAGTGC CTGTGCTCAC CCAGGGCAGC TGCTGGGCGA
          ACAGGCCTCC TGCTTCTTGG GAGCATGCTG GGGGCTTGAC AGGACCCCCA
          TGCTCCCAAA AAGCCTCTGT CAGCTCTCCT GCCCTGAAAC AGAGCTTGGA
          GGGAGGTTTG GCCTGTGTCA GCTCCCTCTT TCTGTCTGTC CAAAGGAACG
          ACTGCCCTTT ATCTCTTCCT GGGGATGCAC CCCGACCTGA GCAGCAATCA
          GTTATTTGCA AACTTTCACA ATCTCTTTTT TACGTGTGCA GCCAAGCATA
          TGTAAACTCA TGTCGTTAAT AATAATCATT TAGCAAAAAG AAAACATAGT
          ACTACTAAAG TAAATNNNTT TTTTTCCTTG AAATTTGAGG TCACAGCATT
          TAAATAAATG TGGTTTAGTT TGTTTTTCTT TATATGATTC TGATAATCAG
          AAATATACAT TTAAGAGCAT AGCTGTTTAT TCTAGTTTAT TCTGGTCACA
          CAAATGGTTA ATGTTTAAAT AATGACTGCA CATGCTTGGG AGGGCAGAGA
          GCAAGTACAG ATTGTCAGAT TGAACAGATT GAATTACAGA TTGAAATTTT
          TGGATAATAC ATAGTGGACA TGATGCAGTT CACAGACTGC TGACCACTGG
          CCTTATTTGC TGTGCGTGGC CCAGGCTGAG CTCTGGAGGC AGGATTACTC
          ATTTCCTCTC AGACCTGCTC CCCACGCTCA TTACTCAGGC TCTCCCTACT
          CTCTGTACTT AGATGATTTG TTTCTACAAT GTCCCTGGGA GGTGAAATAT
          TGTCCCCACA GAGGAAAAGA GAACT----- ---------- ----------
          ---------- ---------- ---------- ---------- ----------
          ---------- ---------- ---------- ---------- ----------
          ---------- ---------- ---------- ---------- ----------
          ---------- ---------- ---------- ---------- ----------
          ---------- ---------- ---------- ---------- ----------
          ---------- ---------- ---------- ---------- ----------
          ---------- ---------- ---------- ---------- ----------
          ---------- ---------- ---------- ---------- ----------
          ---------- ---------- ---------- ---------- ----------
          ---------- ---------- ---------- ---------- ----------
          ---------- ---------- ---------- ---------- ----------
          ---------- ---------- ---------- ---------- ----------
          ---------- ---------- ---------- ---------- ----------
          ---------- ---------- ---------- ---------- ----------
          ---------- ---------- ---------- ---------- ----------
          ---------- ---------- ---------- ---------- ----------
          ---------- ---------- ---------- ---------- ----------
          ---------- ---------- ---------- ---------- ----------
          ---------- ---------- ---------- ---------- ----------
          ---------- ---------- ---------- ---------- ----------
          ---------- ------GACC ATACTAAGAA AATAATGTTT TAAGATTTTC
          TGATCTCCTC ATAAACATAG CCAGCCTACA GACTTAACTG GAATAACGTA
          TCTCATTAAT TTATCCAGAG TGTCTAGCAG AGAATAAAAA TTGTTCA
3gms29058 ---------- ---------- ---------- ---------- ----------
          ---------- ---------- ---------- ---------- ----------
          ---------- ---------- ---------- ---------- ----------
          ---------- ---------- ---------- ---------- ----------
          ---------- ---------- ---------- ---------- ----------
          ---------- ---------- ---------- ---------- ----------
          ---------- ---------- ---------- ---------- ----------
          ---------- ---------- ---------- ---------- ----------
          ---------- ---------- ---------- ---------- ----------
          ---------- ---------- ---------- ---------- ----------
          ---------- ---------- ---------- ---------- ----------
          ---------- ---------- ---------- ---------- ----------
          ---------- ---------- ---------- ---------- ----------
          ---------- ---------- ---------- ---------- ----------
          ---------- ---------- ---------- ---------- ----------
          ---------- ---------- ---------- ---------- ----------
          ---------- ---------- ---------- ---------- ----------
          ---------- ---------- ---------- ---------- ----------
          ---------- ---------- ---------- ---------- ----------
          ---------- ---------- ---------- ---------- ----------
          ---------- ---------- ---------- ---------- ----------
          ---------- ---------- ---------- ---------- ----------
          ---------- ---------- ---------- ---------- ----------
          ---------- ---------- ---------- ---------- ----------
          ---------- ---------- ---------- ---------- ----------
          ---------- ---------- ---------- ---------- ----------
          ---------- ---------- ---------- ---------- ----------
          ---------- ---------- ---------- ---------- ----------
          ---------- ---------- ---------- ---------- ----------
          ---------- ---------- ---------- ---------- ----------
          ---------- ---------- ---------- ---------- ----------
          ---------- ---------- ---------- ---------- ----------
          ---------- ---------- ---------- ---------- ----------
          ---------- ---------- ---------- ---------- ----------
          ---------- ---------- ---------- ---------- ----------
          ---------- ---------- ---------- ---------- ----------
          ---------- ---------- ---------- ---------- ----------
          ---------- ---------- ---------- ---------- ----------
          ---------- ---------- ---------- ---------- ----------
          ---------- ---------- ---------- ---------- ----------
          ---------- ---------- ---------- ---------- ----------
          ---------- ---------- ---------- ---------- ----------
          ---------- ---------- ---------- ---------- ----------
          ---------- ---------- ---------- ---------- ----------
          ---------- ---------- ---------- ---------- ----------
          ---------- ---------- ---------- ---------- ----------
          ---------- ---------- ---------- ---------- ----------
          ---------- ---------- ---------- ---------- ----------
          ---------- ---------- ---------- ---------- ----------
          ---------- ---------- ---------- ---------- ----------
          ---------- ---------- ---------- ---------- ----------
          ---------- ---------- ---------- ---------- ----------
          ---------- ---------- ---------- ---------- ----------
          ---------- ---------- ---------- ---------- ----------
          ---------- ---------- -----ATGAA CCCCCAAGCA AAACTAATCT
          TCACCACTAG CCTACTCCTA GGAACCACCA TTACAATCTC AAGCAACCAC
          TGAATCCTAG CTTGAACAGG CCTAGAAATC AACACTCTAG CTATTCTGCC
          CCTAATCTCA AAATCACACC ACCCCCGCGC AGTCGAAGCC GCAACCAAGT
          ACTTTCTAGT ACAAGCAGCA GCCTCAGCCC TAGTTCTATT CTCGAGCATA
          ACCAATGCCT GACACACAGG ACAATGAGAC ATCACCCAAC TAACACACCC
          CACCTCATGC CTAATCCTTA CTTCAGCCAT TGCGATCAAA TTAGGCCTAG
          TACCATTCCA CTTCTGGTTC CCAGAAGTAC TTCAAGGTTC CCCACTCACC
          ACAGGCCTTC TACTCTCAAC AGCAATAAAA TTCCCACCAA TTACACTACT
          ATTCATGACC TCTCAATCAT TAAATTCAAC CCTATTAACT ACTATGGCCA
          TCATATCCAC AGCCCTAGGA GGATGAATGG GCCTAAACCA AACACAAACC
          CGAAAAATCC TAGCCTTTTC CTCCATCTCT CACCTAGGCT GAATAGCCAT
          TATCATTACA TACAGCCCAA AACTCGCCCT ACTAAACTTC TACCTATACA
          CCCTTATAAC CGCAGCTGTA TTCCTCACCA TAAACTCAAT AAAAGTCCTT
          AAACTATCTA CCCTGATAAC CTCATGAACA AAATCACCAG CACTAAGCAC
          AACCCTACTG CTAACACTCC TATCTCTAGC AGGTCTCCCC CCTCTAACAG
          GATTCCTCCC AAAATGACTC ATCATTCAAG AACTAACCAA ACAAGAAATA
          CCTTTAATAG CAACAATAAT CTCACTACTA TCCCTGCTAA GCCTATTTTT
          CTACCTACGT CTAGCATACT GCTCGACAAT TACACTTCCC CCACATACTA
          CAAACCACAT AAAACGATGG CACGTCCACA AACCTGTTAA CACCCAAATC
          GCCATCCTAA CTACCCTATC CATCATACTC CTCCCCATCT CTCCCATCAT
          CCTCACTATC ATGTAA---- ---------- ---------- ----------
          ---------- ---------- ---------- ---------- ----------
          ---------- ---------- ---------- ---------- -------
3gms29059 ACAGAGCAGG AGGAAGCCAA ACCCTCTGCA GAGCCCCCAG AGCCCCCCTG
          GGAGCAAGAC TGGGAGTTAG GGCTGGCTCA GCAGGGTCTC CATGGGCAGA
          ACTCCTCCTG GAGGGGCTGT TACAGAGCAG AACAGCACCA AGCTGACTTT
          GAAAACAAGA ACTTCTTTAC ACCCACGTGG CACCCACAGC TCCCTCTTCC
          TGGTGAATGC AAACTAATGA TACATCTTCT CTCTNNGTTA CCTCATTTTC
          TGCGAGCCGG GCACGGCTGT AACTTCCAGG ATCGAGCAAA GGAGCGGCGC
          AGGCACATCC CTCCCGCCCG GACCCAGCCG CGCATCCCTC CATTCCGGGA
          GCCGCACCGC CGCAGCCGGG CTGGAAGAGG TCAGTGCATC CTCCTCCTCG
          CTCCCCCTTC ACAGCGCTCT GTCCAGCTCG GGACGGGGGT TCATTTTGAG
          AGGAGCCATG CATATCAGGA GAAGAAGGGT ATAAAACCAT GAACTGATCT
          GGGTAAACTG CACGCCTCTG GTGGAACAGG AGATTCCCCG GCCGCCCAGT
          GCTGTTTGCT TATTGCCGCT TGCTTAATAA AATAATTTTC TTGATTGGCT
          TGACTGTGTC GGATTTAATT AGACAGCTAA CCTATAAACC AACAAGTCTC
          TGAATAGAGC TGCTCTGGAT TGCAAAAGTG GAGGGGGGAA CTGAAACGAA
          ATTTCCCCTT CCCCCCCGAC AAGCACAGGT TTAAAGGAAA AGAGGAAAAA
          ACCCAACGCC CCAAGAAGAA AGAGCGAAAC TTGAATTAAG CCCTTGCTAC
          CCCTCACCCG CCCGGCCGAG AGGGACT-TG CACTGCCGCC CCGACCCGGT
          TCTGCGGCCG TGGGAACCGG AGCCGAGCCT CGGCGGACAG AGTTCGGTCC
          CCGCTGGATG CGGCGGGGAC CGGGCGGTCG GCGCCCATGC ACTTTCGGGG
          CAAGGAGCAA ACTGCATCTC AACGCTTCCC AGCTGTTGTT TGGTGTGCTG
          GGCAATACTG TCAATGAATA AAA-CACTAA AGAGTAAGAT AACTTTAGCC
          ATA-GCTGAA GACAAAGATT AAGGAATTGA CTTCATCAGG GAGGATCTTC
          ACCATCATTA ATGGTTTTGC ACAGAAAAAG TCACTGGGAA GAGCAATAGT
          ATTCATCAAT ACCCAATACA TGCTATTTAA AAAACCCAAA CCCTACATCC
          ATAATGCAAA TCCCTTCAAA TTACTGAAAA CCACTTCCTC AAAAAGTGGA
          TACAAAATAT ACCTTTCCTT TAAAAAGATG AAAAAAAGCA TTTCAGTTCA
          TACTTGAGTG GCTTATACAT AAGCGAGGAT CAAGGATAAA TATGGAGCCT
          TCCTGGGAAG TATGTTCAGT TGGAGAGGGT GAAAACATGT CAGGTGATTT
          ATTTTAAATA CCTCATGTTA CAGTATTTCA TTTGATGTAA CTTTTGCATC
          ACTCAGAAGA GTTTATTTTT CAATACAACA CAATCTGGGT TTGAAAACAA
          CCTGAAATAC AAACGTATTT GGGGTCCATT AAGTAAACAA TTGTATGTTC
          TGGCATACAA GAAGCATGAA AGACAGCTGA ATTCTTCACT ATTTAGCAAA
          ACCACCTTTT ATTTTTTTTT AATATCTTTT ATGAAAATCT TATGTCATTT
          GTACCAAGTG GTTTCACAAG AAGTAGATAC TTGCAGCAAG TGACATCACA
          CCTGATTGAG CTTGTGCAAA GATATTCGTA CCAT-TTCAA AGGAAACCTC
          ACTAATTTTC TCTTACTTGA TTGTGATTTT CTGCATATAG ACACAGGTTC
          AGCCCCAACA TGACTGAAAG GGAGGCTGGG CCCCTCTCTT TGAGGGGGAG
          CAGCATTCCT GGGAATGGCA GCATTCCTGG GAATGCCTGA GGGACAGCTG
          AGGGGTGGAT GCAGCAGTGC CTGTGCTCAC CCAGGGCAGC TGCTGGGCGA
          ACAGGCCTCC TGCTTCTTGG GAGCATGCTG GGGGCTTGAC AGGACCCCCA
          TGCTCCCAAA AAGCCTCTGT CAGCTCTCCT GCCCTGAAAC AGAGCTTGGA
          GGGAGGTTTG GCCTGTGTCA GCTCCCTCTT TCTGTCTGTC CAAAGGAACG
          ACTGCCCTTT ATCTCTTCCT GGGGATGCAC CCCGACCTGA GCAGCAATCA
          GTTATTTGCA AACTTTCACA ATCTCTTTTT TACGTGTGCA GCCAAGCATA
          TGTAAACTCA TGTCGTTAAT AATAATCATT TAGCAAAAAG AAAACATAGT
          ACTACTAAAG TAAATNNNTT TTTTTCCTTG AAATTTGAGG TCACAGCATT
          TAAATAAATG TGGTTTAGTT TGTTTTTCTT TATATGATTC TGATAATCAG
          AAATATACAT TTAAGAGCAT AGCTGTTTAT TCTAGTTTAT TCTGGTCACA
          CAAATGGTTA ATGTTTAAAT AATGACTGCA CATGCTTGGG AGGGCAGAGA
          GCAAGTACAG ATTGTCAGAT TGAACAGATT GAATTACAGA TTGAAATTTT
          TGGATAATAC ATAGTGGACA TGATGCAGTT CACAGACTGC TGACCACTGG
          CCTTATTTGC TGTGCGTGGC CCAGGCTGAG CTCTGGAGGC AGGATTACTC
          ATTTCCTCTC AGACCTGCTC CCCACGCTCA TTACTCAGGC TCTCCCTACT
          CTCTGTACTT AGATGATTTA TTTCTACAAT GTCCCTGGGA GGTGAAATAT
          TGTCCCCACA GAGGAAAAGA GAACT----- ---------- ----------
          ---------- ---------- ---------- ---------- ----------
          ---------- ---------- ---------- ---------- ----------
          ---------- ---------- ---------- ---------- ----------
          ---------- ---------- ---------- ---------- ----------
          ---------- ---------- ---------- ---------- ----------
          ---------- ---------- ---------- ---------- ----------
          ---------- ---------- ---------- ---------- ----------
          ---------- ---------- ---------- ---------- ----------
          ---------- ---------- ---------- ---------- ----------
          ---------- ---------- ---------- ---------- ----------
          ---------- ---------- ---------- ---------- ----------
          ---------- ---------- ---------- ---------- ----------
          ---------- ---------- ---------- ---------- ----------
          ---------- ---------- ---------- ---------- ----------
          ---------- ---------- ---------- ---------- ----------
          ---------- ---------- ---------- ---------- ----------
          ---------- ---------- ---------- ---------- ----------
          ---------- ---------- ---------- ---------- ----------
          ---------- ---------- ---------- ---------- ----------
          ---------- ---------- ---------- ---------- ----------
          ---------- ------GACC ATACTAAGAA AATAATGTTT TAAGATTTTC
          TGATCTCCTC ATAAACATAG CCAGCCTACA GACTTAACTG GAATAACGTA
          TCTCATTAAT TTATCCAGAG CGTCTAGCAG AGAATAAAAA TTGTTCA
3gms29060 ACAGAGCAGG AGGAAGCCAA ACCCTCTGCA GAGCCCCCAG AGCCCCCCTG
          GGAGCAAGAC TGGGAGTTAG GGCTGGCTCA GCAGGGTCTC CATGGGCAGA
          ACTCCTCCTG GAGGGGCTGT TACAGAGCAG AACAGCACCA AGCTGACTTT
          GAAAACAAGA ACTTCTTTAC ACCCACGTGG CACCCACAGC TCCCTCTTCC
          TGGTGAATGC AAACTAATGA TACATCTTCT CTCTCTGTTA CCTCATTTTC
          TGCGAGCCGG GCACGGCTGT AACTTCCAGG ATCGAGCAAA GGAGCGGCGC
          AGGCACATCC CTCCCGCCCG GACCCAGCCG CGCATCCCTC CATTCCGGGA
          GCCGCACCGC CGCAGCCGGG CTGGAAGAGG TCAGTGCATC CTCCTCCTCG
          CTCCCCCTTC ACAGCGCTCT GTCCAGCTCG GGACGGGGGT TCATTTTGAG
          AGGAGCCATG CATATCAGGA GAAGAAGGGT ATAAAACCAT GAACTGATCT
          GGGTAAACTG CACGCCTCTG GTGGAACAGG AGATTCCCCG GCCGCCCAGT
          GCTGTTTGCT TATTGCCGCT TGCTTAATAA AATAATTTTC TTGATTGGCT
          TGACTGTGTC GGATTTAATT AGACAGCTAA CCTATAAACC AACAAGTCTC
          TGAATAGAGC TGCTCTGGAT TGCAAAAGTG GAGGGGGGAA CTGAAACGAA
          ATTTCCCCTT CCCCCCCGAC AAGCACAGGT TTAAAGGAAA AGAGGAAAAA
          ACCCAACGCC CCAAGAAGAA AGAGCGAAAC TTGAATTAAG CCCTTGCTAC
          CCCTCACCCG CCCGGCCGAG AGGGACT-TG CACTGCCGCC CCGACCCGGT
          TCTGCGGCCG TGGGAACCGG AGCCGAGCCT CGGCGGACAG AGTTCGGTCC
          CCGCTGGATG CGGCGGGGAC CGGGCGGTCG GCGCCCATGC ACTTTCGGGG
          CAAGGAGCAA ACTGCATCTC AGCGCTTCCC AGCTGTTGTT TGGTGTGCTG
          GGCAATACTG TCAATGAATA AAA-CACTAA AGAGTAAGAT AACTTTAGCC
          ATA-GCTGAA GACAAAGATT AAGGAATTGA CTTCATCAGG GAGGATCTTC
          ACCATCATTA ATGGTTTTGC ACAGAAAAAG TCACTGGGAA GAGCAATAGT
          ATTCATCAAT ACCCAATACA TGCTATTTAA AAAACCCAAA CCCTACATCC
          ATAATGCAAA TCCCTTCAAA TTACTGAAAA CCACTTCCTC AAAAAGTGGA
          TACAAAATAT ACCTTTCCTT TAAAAAGATG AAAAAAAGCA TTTCAGTTCA
          TACTTGAGTG GCTTATACAT AAGCGAGGAT CAAGGATAAA TATGGAGCCT
          TCCTGGGAAG TATGTTCAGT TGGAGAGGGT GAAAACATGT CAGGTGATTT
          ATTTTAAATA CCTCATGTTA CAGTATTTCA TTTGATGTAA CTTTTGCATC
          ACTCAGAAGA GTTTATTTTT CAATACAACA CAATCTGGGT TTGAAAACAA
          CCTGAAATAC AAACGTATTT GGGGTCCATT AAGTAAACAA TTGTATGTTC
          TGGCATACAA GAAGCATGAA AGACAGCTGA ATTCTTCACT ATTTAGCAAA
          ACCACCTTTT ATTTTTTTTT AATATCTTTT ATGAAAATCT TATGTCATTT
          GTACCAAGTG GTTTCACAAG AAGTAGATAC TTGCAGCAAG TGACATCACA
          CCTGATTGAG CTTGTGCAAA GATATTCGTA CCAT-TTCAA AGGAAACCTC
          ACTAATTTTC TCTTACTTGA TTGTGATTTT CTGCATATAG ACACAGGTTC
          AGCCCCAACA TGACTGAAAG GGAGGCTGGG CCCCTCTCTT TGAGGGGGAG
          CAGCATTCCT GGGAATGGCA GCATTCCTGG GAATGCCTGA GGGACAGCTG
          AGGGGTGGAT GCAGCAGTGC CTGTGCTCAC CCAGGGCAGC TGCTGGGCGA
          ACAGGCCTCC TGCTTCTTGG GAGCATGCTG GGGGTTTGAC AGGACCCCCA
          TGCTCCCAAA AAGCCTCTGT CAGCTCTCCT GCCCTGAAAC AGAGCTTGGA
          GGGAGGTTTG GCCTGTGTCA GCTCCCTCTT TCTGTCTGTC CAAAGGAACG
          ACTGCCCTTT ATCTCTTCCT GGGGATGCAC CCCGACCTGA GCAGCAATCA
          GTTATTTGCA AACTTTCACA ATCTCTTTTT TACGTGTGCA GCCAAGCATA
          TGTAAACTCA TGTCGTTAAT AATAATCATT TAGCAAAAAG AAAACATAGT
          ACTACTAAAG TAAATNNNTT TTTTTCCTTG AAATTTGAGG TCACAGCATT
          TAAATAAATG TGGTTTAGTT TGTTTTACTT TATATGATTC TGATAATCAG
          AAATATACAT TTAAGAGCAT AGCTGTTTAT TCTAGTTTAT TCCGGTCACA
          CAAATGGTTA ATGTTTAAAT AATGACTGCA CATGCTTGGG AGGGCAGAGA
          GCAAGTACAG ATTGTCAGAT TGAACAGATT GAATTACAGA TTGAAATTTT
          TGGATAATAC ATAGTGGACA TGATGCAGTT CACAGACTGC TGACCACTGG
          CCTTATTTGC TGTGCGTGGC CCAGGCTGAG CTCTGGAGGC AGGATTACTC
          ATTTCCTCTC AGACCTGCTC CCCACGCTCA TTACTCAGGC TCTCCCTACT
          CTCTGTACTT AGATGATTTA TTTCTACAAT GTCCCTGGGA GGTGAAATAT
          TGTCCCCACA GAGGAAAAGA GAACT----- ---------- ----------
          ---------- ---------- ---------- ---------- ----------
          ---------- ---------- ---------- ---------- ----------
          ---------- ---------- ---------- ---------- ----------
          ---------- ---------- ---------- ---------- ----------
          ---------- ---------- ---------- ---------- ----------
          ---------- ---------- ---------- ---------- ----------
          ---------- ---------- ---------- ---------- ----------
          ---------- ---------- ---------- ---------- ----------
          ---------- ---------- ---------- ---------- ----------
          ---------- ---------- ---------- ---------- ----------
          ---------- ---------- ---------- ---------- ----------
          ---------- ---------- ---------- ---------- ----------
          ---------- ---------- ---------- ---------- ----------
          ---------- ---------- ---------- ---------- ----------
          ---------- ---------- ---------- ---------- ----------
          ---------- ---------- ---------- ---------- ----------
          ---------- ---------- ---------- ---------- ----------
          ---------- ---------- ---------- ---------- ----------
          ---------- ---------- ---------- ---------- ----------
          ---------- ---------- ---------- ---------- ----------
          ---------- ------GACC ATACTAAGAA AATAATGTTT TAAGATTTTC
          TGATCTCCTC ATAAACATAG CCAGCCTACA GACTTAACTG GAATAACGTA
          TCTCATTAAT TTATCCAGAG TGTCTAGCAG AGAATAAAAA TTGTTCA
3gms29061 ---------- ---------- ---------- ---------- ----------
          ---------- ---------- ---------- ---------- ----------
          ---------- ---------- ---------- ---------- ----------
          ---------- ---------- ---------- ---------- ----------
          ---------- ---------- ---------- ---------- ----------
          ---------- ---------- ---------- ---------- ----------
          ---------- ---------- ---------- ---------- ----------
          ---------- ---------- ---------- ---------- ----------
          ---------- ---------- ---------- ---------- ----------
          ---------- ---------- ---------- ---------- ----------
          ---------- ---------- ---------- ---------- ----------
          ---------- ---------- ---------- ---------- ----------
          ---------- ---------- ---------- ---------- ----------
          ---------- ---------- ---------- ---------- ----------
          ---------- ---------- ---------- ---------- ----------
          ---------- ---------- ---------- ---------- ----------
          ---------- ---------- ---------- ---------- ----------
          ---------- ---------- ---------- ---------- ----------
          ---------- ---------- ---------- ---------- ----------
          ---------- ---------- ---------- ---------- ----------
          ---------- ---------- ---------- ---------- ----------
          ---------- ---------- ---------- ---------- ----------
          ---------- ---------- ---------- ---------- ----------
          ---------- ---------- ---------- ---------- ----------
          ---------- ---------- ---------- ---------- ----------
          ---------- ---------- ---------- ---------- ----------
          ---------- ---------- ---------- ---------- ----------
          ---------- ---------- ---------- ---------- ----------
          ---------- ---------- ---------- ---------- ----------
          ---------- ---------- ---------- ---------- ----------
          ---------- ---------- ---------- ---------- ----------
          ---------- ---------- ---------- ---------- ----------
          ---------- ---------- ---------- ---------- ----------
          ---------- ---------- ---------- ---------- ----------
          ---------- ---------- ---------- ---------- ----------
          ---------- ---------- ---------- ---------- ----------
          ---------- ---------- ---------- ---------- ----------
          ---------- ---------- ---------- ---------- ----------
          ---------- ---------- ---------- ---------- ----------
          ---------- ---------- ---------- ---------- ----------
          ---------- ---------- ---------- ---------- ----------
          ---------- ---------- ---------- ---------- ----------
          ---------- ---------- ---------- ---------- ----------
          ---------- ---------- ---------- ---------- ----------
          ---------- ---------- ---------- ---------- ----------
          ---------- ---------- ---------- ---------- ----------
          ---------- ---------- ---------- ---------- ----------
          ---------- ---------- ---------- ---------- ----------
          ---------- ---------- ---------- ---------- ----------
          ---------- ---------- ---------- ---------- ----------
          ---------- ---------- ---------- ---------- ----------
          ---------- ---------- ---------- ---------- ----------
          ---------- ---------- ---------- ---------- ----------
          ---------- ---------- ---------- ---------- ----------
          ---------- ---------- -----ATGAA CCCCCAAGCA AAACTAATCT
          TCACCACTAG CCTACTCCTA GGAACCACCA TTACAATCTC AAGCAACCAC
          TGAATCCTAG CTTGAACAGG CCTAGAAATC AACACTCTAG CTATTCTGCC
          CCTAATCTCA AAATCACACC ACCCCCGCGC AGTCGAAGCC GCAACCAAGT
          ACTTTCTAGT ACAAGCAGCA GCCTCAGCCC TAGTTCTATT CTCGAGCATA
          ACCAATGCCT GACACACAGG ACAATGAGAC ATCACCCAAC TAACACACCC
          CACCTCATGC CTAATCCTTA CTTCAGCCAT TGCGATCAAA TTAGGCCTAG
          TACCATTCCA CTTCTGGTTC CCAGAAGTAC TTCAAGGTTC CCCACTCACC
          ACAGGCCTTC TACTCTCAAC AGCAATAAAA TTCCCACCAA TTACACTACT
          ATTCATGACC TCTCAATCAT TAAATTCAAC CCTATTAACT ACTATGGCCA
          TCATATCCAC AGCCCTAGGA GGATGAATGG GCCTAAACCA AACACAAACC
          CGAAAAATCC TAGCCTTTTC CTCCATCTCT CACCTAGGCT GAATAGCCAT
          TATCATTACA TACAGCCCAA AACTCGCCCT ACTAAACTTC TACCTATACA
          CCCTTATAAC CGCAGCTGTA TTCCTCACCA TAAACTCAAT AAAAGTCCTT
          AAACTATCTA CCCTGATAAC CTCATGAACA AAATCACCAG CACTAAGCAC
          AACCCTACTG CTAACACTCC TATCTCTAGC AGGTCTCCCC CCTCTAACAG
          GATTCCTCCC AAAATGACTC ATCATTCAAG AACTAACCAA ACAAGAAATA
          CCTTTAATAG CAACAATAAT CTCACTACTA TCCCTGCTAA GCCTATTTTT
          CTACCTACGT CTAGCATACT GCTCGACAAT TACACTTCCC CCACATACTA
          CAAACCACAT AAAACGATGG CACGTCCACA AACCTGTTAA CACCCAAATC
          GCCATCCTAA CTACCCTATC CATCATACTC CTCCCCATCT CTCCCATCAT
          CCTCACTATC ATGTAA---- ---------- ---------- ----------
          ---------- ---------- ---------- ---------- ----------
          ---------- ---------- ---------- ---------- -------
3gms29062 ACAGAGCAGG AGGAAGCCAA ACCCTCTGCA GAGCCCCCAG AGCCCCCCTG
          GGAGCAAGAC TGGGAGTTAG GGCTGGCTCA GCAGGGTCTC CATGGGCAGA
          ACTCCTCCTG GAGGGGCTGT TACAGAGCAG AACAGCACCA AGCTGACTTT
          GAAAACAGGA ACTTCTTTAC ACCCACGTGG CACCCACAGC TCCCTCTTCC
          TGGTGAATGC AAACTAATGA TACATCTTCT CTCTCTGTTA CCTCATTTTC
          TGCGAGCCGG GCACGGCTGT AACTTCCAGG ATCGAGCAAA GGAGCGGCGC
          AGGCACATCC CTCCCGCCCG GACCCAGCCG CGCATCCCTC CATTCCGGGA
          GCCGCACCGC CGCAGCCGGG CTGGAAGAGG TCAGTGCATC CTCCTCCTCG
          CTCCCCCTTC ACAGCGCTCT GTCCAGCTCG GGACGGGGGT TCATTTTGAG
          AGGAGCCATG CATATCAGGA GAAGAAGGGT ATAAAACCAT GAACTGATCT
          GGGTAAACTG CACGCCTCTG GTGGAACAGG AGATTCCCCG GCCGCCCAGT
          GCTGTTTGCT TATTGCCGCT TGCTTAATAA AATAATTTTC TTGATTGGCT
          TGACTGTGTC GGATTTAATT AGACAGCTAA CCTATAAACC AACAAGTCTC
          TGAATAGAGC TGCTCTGGAT TGCAAAAGTG GAGGGGGGAA CTGAAACGAA
          ATTTCCCCTT CCCCCCCGAC AAGCACAGGT TTAAAGGAAA AGAGGAAAAA
          ACCCAACGCC CCAAGAAGAA AGAGCGAAAC TTGAATTAAG CCCTTGCTAC
          CCCTCACCCG CCCGGCCGAG AGGGACT-TG CACTGCCGCC CCGACCCGGT
          TCTGCGGCCG TGGGAACCGG AGCCGAGCCT CGGCGGACAG AGTTCGGTCC
          CCGCTGGATG CGGCGGGGAC CGGGCGGTCG GCGCCCATGC ACTTTCGGGG
          CAAGGAGCAA ACTGCATCTC AGCGCTTCCC AGCTGTTGTT TGGTGTGCTG
          GGCAATACTG TCAATGAATA AAA-CACTAA AGAGTAAGAT AACTTTAGCC
          ATA-GCTGAA GACAAAGATT AAGGAATTGA CTTCATCAGG GAGGATCTTC
          ACCATCATTA ATGGTTTTGC ACAGAAAAAG TCACTGGGAA GAGCAATAGT
          ATTCATCAAT ACCCAATACA TGCTATTTAA AAAACCCAAA CCCTACATCC
          ATAATGCAAA TCCCTTCAAA TTACTGAAAA CCACTTCCTC AAAAAGTGGA
          TACAAAATAT ACCTTTCCTT TAAAAAGATG AAAAAAAGCA TTTCAGTTCA
          TACTTGAGTG GCTTATACAT AAGCGAGGAT CAAGGATAAA TATGGAGCCT
          TCCTGGGAAG TATGTTCAGT TGGAGAGGGT GAAAACATGT CAGGTGATTT
          ATTTTAAATA CCTCATGTTA CAGTATTTCA TTTGATGTAA CTTTTGCATC
          ACTCAGAAGA GTTTATTTTT CAATACAACA CAATCTGGGT TTGAAAACAA
          CCTGAAATAC AAACGTATTT GGGGTCCATT AAGTAAACAA TTGTATGTTC
          TGGCATACAA GAAGCATGAA AGACAGCTGA ATTCTTCACT ATTTAGCAAA
          ACCACCTTTT ATTTTTTTTT AATATCTTTT ATGAAAATGT TATGTCATTT
          GTACCAAGTG GTTTCACAAG AAGTAGATAC TTGCAGCAAG TGACATCACA
          CCTGATTGAG CTTGTGCAAA GATATTCGTA CCAT-TTCAA AGGAAACCTC
          ACTAATTTTC TCTTACTTGA TTGTGATTTT CTGCATATAG ACACAGGTTC
          AGCCCCAACA TGACTGAAAG GGAGGCTGGG CCCCTCTCTT TGAGGGGGAG
          CAGCATTCCT GGGAATGGCA GCATTCCTGG GAATGCCTGA GGGACAGCTG
          AGGGGTGGAT GCAGCAGTGC CTGTGCTCAC CCAGGGCAGC TGCTGGGCGA
          ACAGGCCTCC TGCTTCTTGG GAGCATGCTG GGGGCTTGAC AGGACCCCCA
          TGCTCCCAAA AAGCCTCTGT CAGCTCTCCT GCCCTGAAAC AGAGCTTGGA
          GGGAGGTTTG GCCTGTGTCA GCTCCCTCTT TCTGTCTGTC CAAAGGAACG
          ACTGCCCTTT ATCTCTTCCT GGGGATGCAC CCCGACCTGA GCAGCAATCA
          GTTATTTGCA AACTTTCACA ATCTCTTTTT TACGTGTGCA GCCAAGCATA
          TGTAAACTCA TGTCGTTAAT AATAATCATT TAGCAAAAAG AAAACATAGT
          ACTACTAAAG TAAATNNNTT TTTTTCCTTG AAATTTGAGG TCACAGCATT
          TAAATAAATG TGGTTTAGTT TGTTTTTCTT TATATGATTC TGATAATCAG
          AAATATACAT TTAAGAGCAT AGCTGTTTAT TCTAGTTTAT TCTGGTCACA
          CAAATGGTTA ATGTTTAAAT AATGACTGCA CATGCTTGGG AGGGCAGAGA
          GCAAGTACAG ATTGTCAGAT TGAACAGATT GAATTACAGA TTGAAATTTT
          TGGATAATAC ATAGTGGACA TGATGCAGTT CACAGACTGC TGACCACTGG
          CCTTATTTGC TGTGCGTGGC CCAGGCTGAG CTCTGGAGGC AGGATTACTC
          ATTTCCTCTC AGACCTGCTC CCCACGCTCA TTACTCAGGC TCTCCCTACT
          CTCTGTACTT AGATGATTTA TTTCTACAAT GTCCCTGGGA GGTGAAATAT
          TGTCCCCACA GAGGAAAAGA GAACT----- ---------- ----------
          ---------- ---------- ---------- ---------- ----------
          ---------- ---------- ---------- ---------- ----------
          ---------- ---------- ---------- ---------- ----------
          ---------- ---------- ---------- ---------- ----------
          ---------- ---------- ---------- ---------- ----------
          ---------- ---------- ---------- ---------- ----------
          ---------- ---------- ---------- ---------- ----------
          ---------- ---------- ---------- ---------- ----------
          ---------- ---------- ---------- ---------- ----------
          ---------- ---------- ---------- ---------- ----------
          ---------- ---------- ---------- ---------- ----------
          ---------- ---------- ---------- ---------- ----------
          ---------- ---------- ---------- ---------- ----------
          ---------- ---------- ---------- ---------- ----------
          ---------- ---------- ---------- ---------- ----------
          ---------- ---------- ---------- ---------- ----------
          ---------- ---------- ---------- ---------- ----------
          ---------- ---------- ---------- ---------- ----------
          ---------- ---------- ---------- ---------- ----------
          ---------- ---------- ---------- ---------- ----------
          ---------- ------GACC ATACTAAGAA AATAATGTTT TAAGATTTTC
          TGATCTCCTC ATAAACATAG CCAGCCTACA GACTTAACTG GAATAACGTA
          TCTCATTAAT TTATCCAGAG CGTCTAGCAG AGAATAAAAA TTGTTCA
3gms29063 ACAGAGCAGG AGGAAGCCAA ACCCTCTGCA GAGCCCCCAG AGCCCCCCTG
          GGAGCAAGAC TGGGAGTTAG GGCTGGCTCA GCAGGGTCTC CATGGGCAGA
          ACTCCTCCTG GAGGGGCTGT TACAGAGCAG AACAGCACCA AGCTGACTTT
          GAAAACAGGA ACTTCTTTAC ACCCACGTGG CACCCACAGC TCCCTCTTCC
          TGGTGAATGC AAACTAATGA TACATCTTCT CTCTCTGTTA CCTCATTTTC
          TGCGAGCCGG GCACGGCTGT AACTTCCAGG ATCGAGCAAA GGAGCGGCGC
          AGGCACATCC CTCCCGCCCG GACCCAGCCG CGCATCCCTC CATTCCGGGA
          GCCGCACCGC CGCAGCCGGG CTGGAAGAGG TCAGTGCATC CTCCTCCTCG
          CTCCCCCTTC ACAGCGCTCT GTCCAGCTCG GGACGGGGGT TCATTTTGAG
          AGGAGCCATG CATATCAGGA GAAGAAGGGT ATAAAACCAT GAACTGATCT
          GGGTAAACTG CACGCCTCTG GTGGAACAGG AGATTCCCCG GCCGCCCAGT
          GCTGTTTGCT TATTGCCGCT TGCTTAATAA AATAATTTTC TTGATTGGCT
          TGACTGTGTC GGATTTAATT AGACAGCTAA CCTATAAACC AACAAGTCTC
          TGAATAGAGC TGCTCTGGAT TGCAAAAGTG GAGGGGGGAA CTGAAACGAA
          ATTTCCCCTT CCCCCCCGAC AAGCACAGGT TTAAAGGAAA AGAGGAAAAA
          ACCCAACGCC CCAAGAAGAA AGAGCGAAAC TTGAATTAAG CCCTTGCTAC
          CCCTCACCCG CCCGGCCGAG AGGGACT-TG CACTGCCGCC CCGACCCGGT
          TCTGCGGCCG TGGGAACCGG AGCCGAGCCT CGGCGGACAG AGTTCGGTCC
          CCGCTGGATG CGGCGGGGAC CGGGCGGTCG GCGCCCATGC ACTTTCGGGG
          CAAGGAGCAA ACTGCATCTC AGCGCTTCCC AGCTGTTGTT TGGTGTGCTG
          GGCAATACTG TCAATGAATA AAA-CACTAA AGAGTAAGAT AACTTTAGCC
          ATA-GCTGAA GACAAAGATT AAGGAATTGA CTTCATCAGG GAGGATCTTC
          ACCATCATTA ATGGTTTTGC ACAGAAAAAG TCACTGGGAA GAGCAATAGT
          ATTCATCAAT ACCCAATACA TGCTATTTAA AAACCCCAAA CCCTACATCC
          ATAATGCAAA TCCCTTCAAA TTACTGAAAA CCACTTCCTC AAAAAGTGGA
          TACAAAATAT ACCTTTCCTT TAAAAAGATG AAAAAAAGCA TTTCAGTTCA
          TACTTGAGTG GCTTATACAT AAGCGAGGAT CAAGGATAAA TATGGAGCCT
          TCCTGGGAAG TATGTTCAGT TGGAGAGGGT GAAAACATGT CAGGTGATTT
          ATTTTAAATA CCTCATGTTA CAGTATTTCA TTTGATGTAA CTTTTGCATC
          ACTCAGAAGA GTTTATTTTT CAATACAACA CAATCTGGGT TTGAAAACAA
          CCTGAAATAC AAACGTATTT GGGGTCCATT AAGTAAACAA TTGTATGTTC
          TGGCATACAA GAAGCATGAA AGACAGCTGA ATTCTTCACT ATTTAGCAAA
          ACCACCTTTT ATTTTTTTTT AATATCTTTT ATGAAAATGT TATGTCATTT
          GTACCAAGTG GTTTCACAAG AAGTAGATAC TTGCAGCAAG TGACATCACA
          CCTGATTGAG CTTGTGCAAA GATATTCGTA CCAT-TTCAA AGGAAACCTC
          ACTAATTTTC TCTTACTTGA TTGTGATTTT CTGCATATAG ACACAGGTTC
          AGCCCCAACA TGACTGAAAG GGAGGCTGGG CCCCTCTCTT TGAGGGGGAG
          CAGCATTCCT GGGAATGGCA GCATTCCTGG GAATGCCTGA GGGACAGCTG
          AGGGGTGGAT GCAGCAGTGC CTGTGCTCAC CCAGGGCAGC TGCTGGGCGA
          ACAGGCCTCC TGCTTCTTGG GAGCATGCTG GGGGCTTGAC AGGACCCCCA
          TGCTCCCAAA AAGCCTCTGT CAGCTCTCCT GCCCTGAAAC AGAGCTTGGA
          GGGAGGTTTG GCCTGTGTCA GCTCCCTCTT TCTGTCTGTC CAAAGGAACG
          ACTGCCCTTT ATCTCTTCCT GGGGATGCAC CCCGACCTGA GCAGCAATCA
          GTTATTTGCA AACTTTCACA ATCTCTTTTT TACGTGTGCA GCCAAGCATA
          TGTAAACTCA TGTCGTTAAT AATAATCATT TAGCAAAAAG AAAACATAGT
          ACTACTAAAG TAAATNNNTT TTTTTCCTTG AAATTTGAGG TCACAGCATT
          TAAATAAATG TGGTTTAGTT TGTTTTTCTT TATATGATTC TGATAATCAG
          AAATATACAT TTAAGAGCAT AGCTGTTTAT TCTAGTTTAT TCTGGTCACA
          CAAATGGTTA ATGTTTAAAT AATGACTGCA CATGCTTGGG AGGGCAGAGA
          GCAAGTACAG ATTGTCAGAT TGAACAGATT GAATTACAGA TTGAAATTTT
          TGGATAATAC ATAGTGGACA TGATGCAGTT CACAGACTGC TGACCACTGG
          CCTTATTTGC TGTGCGTGGC CCAGGCTGAG CTCTGGAGGC AGGATTACTC
          ATTTCCTCTC AGACCTGCTC CCCACGCTCA TTACTCAGGC TCTCCCTACT
          CTCTGTACTT AGATGATTTG TTTCTACAAT GTCCCTGGGA GGTGAAATAT
          TGTCCCCACA GAGGAAAAGA GAACT----- ---------- ----------
          ---------- ---------- ---------- ---------- ----------
          ---------- ---------- ---------- ---------- ----------
          ---------- ---------- ---------- ---------- ----------
          ---------- ---------- ---------- ---------- ----------
          ---------- ---------- ---------- ---------- ----------
          ---------- ---------- ---------- ---------- ----------
          ---------- ---------- ---------- ---------- ----------
          ---------- ---------- ---------- ---------- ----------
          ---------- ---------- ---------- ---------- ----------
          ---------- ---------- ---------- ---------- ----------
          ---------- ---------- ---------- ---------- ----------
          ---------- ---------- ---------- ---------- ----------
          ---------- ---------- ---------- ---------- ----------
          ---------- ---------- ---------- ---------- ----------
          ---------- ---------- ---------- ---------- ----------
          ---------- ---------- ---------- ---------- ----------
          ---------- ---------- ---------- ---------- ----------
          ---------- ---------- ---------- ---------- ----------
          ---------- ---------- ---------- ---------- ----------
          ---------- ---------- ---------- ---------- ----------
          ---------- ------GACC ATACTAAGAA AATAATGTTT TAAGATTTTC
          TGATCTCCTC ATAAACATAG CCAGCCTACA GACTTAACTG GAATAACGTA
          TCTCATTAAT TTATCCAGAG TGTCTAGCAG AGAATAAAAA TTGTTCA
3gms43064 ---------- ---------- ---------- ---------- ----------
          ---------- ---------- ---------- ---------- ----------
          ---------- ---------- ---------- ---------- ----------
          ---------- ---------- ---------- ---------- ----------
          ---------- ---------- ---------- ---------- ----------
          ---------- ---------- ---------- ---------- ----------
          ---------- ---------- ---------- ---------- ----------
          ---------- ---------- ---------- ---------- ----------
          ---------- ---------- ---------- ---------- ----------
          ---------- ---------- ---------- ---------- ----------
          ---------- ---------- ---------- ---------- ----------
          ---------- ---------- ---------- ---------- ----------
          ---------- ---------- ---------- ---------- ----------
          ---------- ---------- ---------- ---------- ----------
          ---------- ---------- ---------- ---------- ----------
          ---------- ---------- ---------- ---------- ----------
          ---------- ---------- ---------- ---------- ----------
          ---------- ---------- ---------- ---------- ----------
          ---------- ---------- ---------- ---------- ----------
          ---------- ---------- ---------- ---------- ----------
          ---------- ---------- ---------- ---------- ----------
          ---------- ---------- ---------- ---------- ----------
          ---------- ---------- ---------- ---------- ----------
          ---------- ---------- ---------- ---------- ----------
          ---------- ---------- ---------- ---------- ----------
          ---------- ---------- ---------- ---------- ----------
          ---------- ---------- ---------- ---------- ----------
          ---------- ---------- ---------- ---------- ----------
          ---------- ---------- ---------- ---------- ----------
          ---------- ---------- ---------- ---------- ----------
          ---------- ---------- ---------- ---------- ----------
          ---------- ---------- ---------- ---------- ----------
          ---------- ---------- ---------- ---------- ----------
          ---------- ---------- ---------- ---------- ----------
          ---------- ---------- ---------- ---------- ----------
          ---------- ---------- ---------- ---------- ----------
          ---------- ---------- ---------- ---------- ----------
          ---------- ---------- ---------- ---------- ----------
          ---------- ---------- ---------- ---------- ----------
          ---------- ---------- ---------- ---------- ----------
          ---------- ---------- ---------- ---------- ----------
          ---------- ---------- ---------- ---------- ----------
          ---------- ---------- ---------- ---------- ----------
          ---------- ---------- ---------- ---------- ----------
          ---------- ---------- ---------- ---------- ----------
          ---------- ---------- ---------- ---------- ----------
          ---------- ---------- ---------- ---------- ----------
          ---------- ---------- ---------- ---------- ----------
          ---------- ---------- ---------- ---------- ----------
          ---------- ---------- ---------- ---------- ----------
          ---------- ---------- ---------- ---------- ----------
          ---------- ---------- ---------- ---------- ----------
          ---------- ---------- ---------- ---------- ----------
          ---------- ---------- ---------- ---------- ----------
          ---------- ---------- -----ATGAA CCCCCAAGCA AAACTAATCT
          TCACCACTAG CCTACTCCTA GGAACCACCA TTACAATCTC AAGCAACCAC
          TGAATCCTAG CTTGAACAGG CCTAGAAATC AACACTCTAG CTATTCTGCC
          CCTAATCTCA AAATCACACC ACCCCCGCGC AGTCGAAGCC GCAACCAAGT
          ACTTTCTAGT ACAAGCAGCA GCCTCAGCCC TAGTTCTATT CTCGAGCATA
          ACCAATGCCT GACACACAGG ACAATGAGAC ATCACCCAAC TAACACACCC
          CACCTCATGC CTAATCCTTA CTTCAGCCAT TGCGATCAAA TTAGGCCTAG
          TACCATTCCA CTTCTGGTTC CCAGAAGTAC TTCAAGGTTC CCCACTCACC
          ACAGGCCTTC TACTCTCAAC AGCAATAAAA TTCCCACCAA TTACACTACT
          ATTCATGACC TCTCAATCAT TAAATTCAAC CCTATTAACT ACTATGGCCA
          TCATATCCAC AGCCCTAGGA GGATGAATGG GCCTAAACCA AACACAAACC
          CGAAAAATCC TAGCCTTTTC CTCCATCTCT CACCTAGGCT GAATAGCCAT
          TATCATTACA TACAGCCCAA AACTCGCCCT ACTAAACTTC TACCTATACA
          CCCTTATAAC CGCAGCTGTA TTCCTCACCA TAAACTCAAT AAAAGTCCTT
          AAACTATCTA CCCTGATAAC CTCATGAACA AAATCACCAG CACTAAGCAC
          AACCCTACTG CTAACACTCC TATCTCTAGC AGGTCTCCCC CCTCTAACAG
          GATTCCTCCC AAAATGACTC ATCATTCAAG AACTAACCAA ACAAGAAATA
          CCTTTAATAG CAACAATAAT CTCACTACTA TCCCTGCTAA GCCTATTTTT
          CTACCTACGT CTAGCATACT GCTCGACAAT TACACTTCCC CCACATACTA
          CAAACCACAT AAAACGATGG CACGTCCACA AACCTGTTAA CACCCAAATC
          GCCATCCTAA CTACCCTATC CATCATACTC CTCCCCATCT CTCCCATCAT
          CCTCACTATC ATGTAA---- ---------- ---------- ----------
          ---------- ---------- ---------- ---------- ----------
          ---------- ---------- ---------- ---------- -------
3gms43065 ACAGAGCAGG AGGAAGCCAA ACCCTCTGCA GAGCCCCCAG AGCCCCCCTG
          GGAGCAAGAC TGGGAGTTAG GGCTGGCTCA GCAGGGTCTC CATGGGCAGA
          ACTCCTCCTG GAGGGGCTGT TACAGAGCAG AACAGCACCA AGCTGACTTT
          GAAAACAAGA ACTTCTTTAC ACCCACGTGG CACCCACAGC TCCCTCTTCC
          TGGTGAATGC AAACTAATGA TACATCTTCT CTCTNNGTTA CCTCATTTTC
          TGCGAGCCGG GCACGGCTGT AACTTCCAGG ATCGAGCAAA GGAGCGGCGC
          AGGCACATCC CTCCCGCCCG GACCCAGCCG CGCATCCCTC CATTCCGGGA
          GCCGCACCGC CGCAGCCGGG CTGGAAGAGG TCAGTGCATC CTCCTCCTCG
          CTCCCCCTTC ACAGCGCTCT GTCCAGCTCG GGACGGGGGT TCATTTTGAG
          AGGAGCCATG CATATCAGGA GAAGAAGGGT ATAAAACCAT GAACTGATCT
          GGGTAAACTG CACGCCTCTG GTGGAACAGG AGATTCCCCG GCCGCCCAGT
          GCTGTTTGCT TATTGCCGCT TGCTTAATAA AATAATTTTC TTGATTGGCT
          TGACTGTGTC GGATTTAATT AGACAGCTAA CCTATAAACC AACAAGTCTC
          TGAATAGAGC TGCTCTGGAT TGCAAAAGTG GAGGGGGGAA CTGAAACGAA
          ATTTCCCCTT CCCCCCCGAC AAGCACAGGT TTAAAGGAAA AGAGGAAAAA
          ACCCAACGCC CCAAGAAGAA AGAGCGAAAC TTGAATTAAG CCCTTGCTAC
          CCCTCACCCG CCCGGCCGAG AGGGACT-TG CACTGCCGCC CCGACCCGGT
          TCTGCGGCCG TGGGAACCGG AGCCGAGCCT CGGCGGACAG AGTTCGGTCC
          CCGCTGGATG CGGCGGGGAC CGGGCGGTCG GCGCCCATGC ACTTTCGGGG
          CAAGGAGCAA ACTGCATCTC AACGCTTCCC AGCTGTTGTT TGGTGTGCTG
          GGCAATACTG TCAATGAATA AAA-CACTAA AGAGTAAGAT AACTTTAGCC
          ATA-GCTGAA GACAAAGATT AAGGAATTGA CTTCATCAGG GAGGATCTTC
          ACCATCATTA ATGGTTTTGC ACAGAAAAAG TCACTGGGAA GAGCAATAGT
          ATTCATCAAT ACCCAATACA TGCTATTTAA AAAACCCAAA CCCTACATCC
          ATAATGCAAA TCCCTTCAAA TTACTGAAAA CCACTTCCTC AAAAAGTGGA
          TACAAAATAT ACCCTTCCTT TAAAAAGATG AAAAAAAGCA TTTCAGTTCA
          TACTTGAGTG GCTTATACAT AAGCGAGGAT CAAGGATAAA TATGGAGCCT
          TCCTGGGAAG TATGTTCAGT TGGAGAGGGT GAAAACATGT CAGGTGATTT
          ATTTTAAATA CCTCATGTTA CAGTATTTCA TTTGATGTAA CTTTTGCATC
          ACTCAGAAGA GTTTATTTTT CAATACAACA CAATCTGGGT TTGAAAACAA
          CCTGAAATAC AAACGTATTT GGGGTCCATT AAGTAAACAA TTGTATGTTC
          TGGCATACAA GAAGCATGAA AGACAGCTGA ATTCTTCACT ATTTAGCAAA
          ACCACCTTTT ATTTTTTTTT AATATCTTTT ATGAAAATGT TATGTCATTT
          GTACCAAGTG GTTTCACAAG AAGTAGATAC TTGCAGCAAG TGACATCACA
          CCTGATTGAG CTTGTGCAAA GATATTCGTA CCAT-TTCAA AGGAAACCTC
          ACTAATTTTC TCTTACTTGA TTGTGATTTT CTGCATATAG ACACAGGTTC
          AGCCCCAACA TGACTGAAAG GGAGGCTGGG CCCCTCTCTT TGAGGGGGAG
          CAGCATTCCT GGGAATGGCA GCATTCCTGG GAATGCCTGA GGGACAGCTG
          AGGGGTGGAT GCAGCAGTGC CTGTGCTCAC CCAGGGCAGC TGCTGGGCGA
          ACAGGCCTCC TGCTTCTTGG GAGCATGCTG GGGGCTTGAC AGGACCCCCA
          TGCTCCCAAA AAGCCTCTGT CAGCTCTCCT GCCCTGAAAC AGAGCTTGGA
          GGGAGGTTTG GCCTGTGTCA GCTCCCTCTT TCTGTCTGTC CAAAGGAACG
          ACTGCCCTTT ATCTCTTCCT GGGGATGCAC CCCGACCTGA GCAGCAATCA
          GTTATTTGCA AACTTTCACA ATCTCTTTTT TACGTGTGCA GCCAAGCATA
          TGTAAACTCA TGTCGTTAAT AATAATCATT TAGCAAAAAG AAAACATAGT
          ACTACTAAAG TAAATNNNTT TTTTTCCTTG AAATTTGAGG TCACAGCATT
          TAAATAAATG TGGTTTAGTT TGTTTTTCTT TATATGATTC TGATAATCAG
          AAATATACAT TTAAGAGCAT AGCTGTTTAT TCTAGTTTAT TCTGGTCACA
          CAAATGGTTA ATGTTTAAAT AATGACTGCA CATGCTTGGG AGGGCAGAGA
          GCAAGTACAG ATTGTCAGAT TGAACAGATT GAATTACAGA TTGAAATTTT
          TGGATAATAC ATAGTGGACA TGATGCAGTT CACAGACTGC TGACCACTGG
          CCTTATTTGC TGTGCGTGGC CCAGGCTGAG CTCTGGAGGC AGGATTACTC
          ATTTCCTCTC AGACCTGCTC CCCACGCTCA TTACTCAGGC TCTCCCTACT
          CTCTGTACTT AGATGATTTA TTTCTACAAT GTCCCTGGGA GGTGAAATAT
          TGTCCCCACA GAGGAAAAGA GAACT----- ---------- ----------
          ---------- ---------- ---------- ---------- ----------
          ---------- ---------- ---------- ---------- ----------
          ---------- ---------- ---------- ---------- ----------
          ---------- ---------- ---------- ---------- ----------
          ---------- ---------- ---------- ---------- ----------
          ---------- ---------- ---------- ---------- ----------
          ---------- ---------- ---------- ---------- ----------
          ---------- ---------- ---------- ---------- ----------
          ---------- ---------- ---------- ---------- ----------
          ---------- ---------- ---------- ---------- ----------
          ---------- ---------- ---------- ---------- ----------
          ---------- ---------- ---------- ---------- ----------
          ---------- ---------- ---------- ---------- ----------
          ---------- ---------- ---------- ---------- ----------
          ---------- ---------- ---------- ---------- ----------
          ---------- ---------- ---------- ---------- ----------
          ---------- ---------- ---------- ---------- ----------
          ---------- ---------- ---------- ---------- ----------
          ---------- ---------- ---------- ---------- ----------
          ---------- ---------- ---------- ---------- ----------
          ---------- ------GACC ATACTAAGAA AATAATGTTT TAAGATTTTC
          TGATCTCCTC ATAAACATAG CCAGCCTACA GACTTAACTG GAATAACGTA
          TCTCATTAAT TTATCCAGAG CGTCTAGCAG AGAATAAAAA TTGTTCA
3gms43066 ACAGAGCAGG AGGAAGCCAA ACCCTCTGCA GAGCCCCCAG AGCCCCCCTG
          GGAGCAAGAC TGGGAGTTAG GGCTGGCTCA GCAGGGTCTC CATGGGCAGA
          ACTCCTCCTG GAGGGGCTGT TACAGAGCAG AACAGCACCA AGCTGACTTT
          GAAAACAGGA ACTTCTTTAC ACCCACGTGG CACCCACAGC TCCCTCTTCC
          TGGTGAATGC AAACTAATGA TACATCTTCT CTCTCTGTTA CCTCATTTTC
          TGCGAGCCGG GCACGGCTGT AACTTCCAGG ATCGAGCAAA GGAGCGGCGC
          AGGCACATCC CTCCCGCCCG GACCCAGCCG CGCATCCCTC CATTCCGGGA
          GCCGCACCGC CGCAGCCGGG CTGGAAGAGG TCAGTGCATC CTCCTCCTCG
          CTCCCCCTTC ACAGTGCTCT GTCCAGCTCG GGACGGGGGT TCATTTTG--
          ---------- ---------- ---------- ---------- ----------
          ---------- ---------- ---------- ---------- ----------
          ---------- ---------- ---------- ---------- ----------
          ---------- ---------- ---------- ---------- ----------
          ----TAGAGC TGCTCTGGAT TGCAAAAGTG GAGGGGGGAA CTGAAACGAA
          ATTTCCCCTT CCCCCCCGAC AAGCACAGGT TTAAAGGAAA AGAGGAAAAA
          ACCCAACGCC CCAAGAAGAA AGAGCGAAAC TTGAATTAAG CCCTTGCTAC
          CCCTCACCCG CCCGGCCGAG AGGGACT-TG CACTGCCGCC CCGACCCGGT
          TCTGCGGCCG TGGGAACCGG AGCCGAGCCT CGGCGGACAG AGTTCGGTCC
          CCGCTGGATG CGGCGGGGAC CGGGCGGTCG GCGCCCATGC ACTTTCGGGG
          CAAGGAGCAA ACTGCATCTC AGCGCTTCCC AGCTGTTGTT TGGTGTGCTG
          GGCAATACTG TCAATGAATA AAA-CACTAA AGAGTAAGAT AACTTTAGCC
          ATA-GCTGAA GACAAAGATT AAGGAATTGA CTTCATCAGG GAGGATCTTC
          ACCATCATTA ATGGTTTTGC ACAGAAAAAG TCACTGGGAA GAGCAATAGT
          ATTCATCAAT ACCCAATACA TGCTATTTAA AAAACCCAAA CCCTACATCC
          ATAATGCAAA TCCCTTCAAA TTACTGAAAA CCACTTCCTC AAAAAGTGGA
          TACAAAATAT ACCTTTCCTT TAAAAAGATG AAAAAAAGCA TTTCAGTTCA
          TACTTGAGTG GCTTATACAT AAGCGAGGAT CAAGGATAAA TATGGAGCCT
          TCCTGGGAAG TATGTTCAGT TGGAGAGGGT GAAAACATGT CAGGTGATTT
          ATTTTAAATA CCTCATGTTA CAGTATTTCA TTTGATGTAA CTTTTGCATC
          ACTCAGAAGA GTTTATTTTT CAATACAACA CAATCTGGGT TTGAAAACAA
          CCTGAAATAC AAACGTATTT GGGGTCCATT AAGTAAACAA TTGTATGTTC
          TGGCATACAA GAAGCATGAA AGACAGCTGA ATTCTTCACT ATTTAGCAAA
          ACCACCTTTT ATTTTTTTTT AATATCTTTT ATGAAAATGT TATGTCATTT
          GTACCAAGTG GTTTCACAAG AAGTAGATAC TTGCAGCAAG TGACATCACA
          CCTGATTGAG CTTGTGCAAA GATATTCGTA CCAT-TTCAA AGGAAACCTC
          ACTAATTTTC TCTTACTTGA TTGTGATTTT CTGCATATAG ACACAGGTTC
          AGCCCCAACA TGACTGAAAG GGAGGCTGGG CCCCTCTCTT TGAGGGGGAG
          CAGCATTCCT GGGAATGGCA GCATTCCTGG GAATGCCTGA GGGACAGCTG
          AGGGGTGGAT GCAGCAGTGC CTGTGCTCAC CCAGGGCAGC TGCTGGGTGA
          ACAGGCCTCC TGCTTCTTGG GAGCATGCTG GGGGCTTGAC AGGACCCCCA
          TGCTCCCAAA AAGCCTCTGT CAGCTCTCCT GCCCTGAAAC AGAGCTTGGA
          GGGAGGTTTG GCCTGTGTCA GCTCCCTCTT TCTGTCTGTC CAAAGGAACG
          ACTGCCCTTT ATCTCTTCCT GGGGATGCAC CCCGACCTGA GCAGCAATCA
          GTTATTTGCA AACTTTCACA ATCTCTTTTT TACGTGTGCA GCCAAGCATA
          TGTAAACTCA TGTCGTTAAT AATAATCATT TAGCAAAAAG AAAACATAGT
          ACTACTAAAG TAAATNNNTT TTTTTCCTTG AAATTTGAGG TCACAGCATT
          TAAATAAATG TGGTTTAGTT TGTTTTTCTT TATATGATTC TGATAATCAG
          AAATATACAT TTAAGAGCAT AGCTGTTTAT TCTAGTTTAT TCCGGTCACA
          CAAATGGTTA ATGTTTAAAT AATGACTGCA CATGCTTGGG AGGGCAGAGA
          GCAAGTACAG ATTGTCAGAT TGAACAGATT GAATTACAGA TTGAAATTTT
          TGGATAATAC ATAGTGGACA TGATGCAGTT CACAGACTGC TGACCACTGG
          CCTTATTTGC TGTGCGTGGC CCAGGCTGAG CTCTGGAGGC AGGATTACTC
          ATTTCCTCTC AGACCTGCTC CCCACGCTCA TTACTCAGGC TCTCCCTACT
          CTCTGTACTT AGATGATTTG TTTCTACAAT GTCCCTGGGA GGTGAAATAT
          TGTCCCCACA GAGGAAAAGA GAACT----- ---------- ----------
          ---------- ---------- ---------- ---------- ----------
          ---------- ---------- ---------- ---------- ----------
          ---------- ---------- ---------- ---------- ----------
          ---------- ---------- ---------- ---------- ----------
          ---------- ---------- ---------- ---------- ----------
          ---------- ---------- ---------- ---------- ----------
          ---------- ---------- ---------- ---------- ----------
          ---------- ---------- ---------- ---------- ----------
          ---------- ---------- ---------- ---------- ----------
          ---------- ---------- ---------- ---------- ----------
          ---------- ---------- ---------- ---------- ----------
          ---------- ---------- ---------- ---------- ----------
          ---------- ---------- ---------- ---------- ----------
          ---------- ---------- ---------- ---------- ----------
          ---------- ---------- ---------- ---------- ----------
          ---------- ---------- ---------- ---------- ----------
          ---------- ---------- ---------- ---------- ----------
          ---------- ---------- ---------- ---------- ----------
          ---------- ---------- ---------- ---------- ----------
          ---------- ---------- ---------- ---------- ----------
          ---------- ------GACC ATACTAAGAA AATAATGTTT TAAGATTTTC
          TGATCTCCTC ATAAACATAG CCAGCCTACA GACTTAACTG GAATAACGTA
          TCTCATTAAT TTATCCAGAG TGTCTAGCAG AGAATAAAAA TTGTTCA
3gms43067 ---------- ---------- ---------- ---------- ----------
          ---------- ---------- ---------- ---------- ----------
          ---------- ---------- ---------- ---------- ----------
          ---------- ---------- ---------- ---------- ----------
          ---------- ---------- ---------- ---------- ----------
          ---------- ---------- ---------- ---------- ----------
          ---------- ---------- ---------- ---------- ----------
          ---------- ---------- ---------- ---------- ----------
          ---------- ---------- ---------- ---------- ----------
          ---------- ---------- ---------- ---------- ----------
          ---------- ---------- ---------- ---------- ----------
          ---------- ---------- ---------- ---------- ----------
          ---------- ---------- ---------- ---------- ----------
          ---------- ---------- ---------- ---------- ----------
          ---------- ---------- ---------- ---------- ----------
          ---------- ---------- ---------- ---------- ----------
          ---------- ---------- ---------- ---------- ----------
          ---------- ---------- ---------- ---------- ----------
          ---------- ---------- ---------- ---------- ----------
          ---------- ---------- ---------- ---------- ----------
          ---------- ---------- ---------- ---------- ----------
          ---------- ---------- ---------- ---------- ----------
          ---------- ---------- ---------- ---------- ----------
          ---------- ---------- ---------- ---------- ----------
          ---------- ---------- ---------- ---------- ----------
          ---------- ---------- ---------- ---------- ----------
          ---------- ---------- ---------- ---------- ----------
          ---------- ---------- ---------- ---------- ----------
          ---------- ---------- ---------- ---------- ----------
          ---------- ---------- ---------- ---------- ----------
          ---------- ---------- ---------- ---------- ----------
          ---------- ---------- ---------- ---------- ----------
          ---------- ---------- ---------- ---------- ----------
          ---------- ---------- ---------- ---------- ----------
          ---------- ---------- ---------- ---------- ----------
          ---------- ---------- ---------- ---------- ----------
          ---------- ---------- ---------- ---------- ----------
          ---------- ---------- ---------- ---------- ----------
          ---------- ---------- ---------- ---------- ----------
          ---------- ---------- ---------- ---------- ----------
          ---------- ---------- ---------- ---------- ----------
          ---------- ---------- ---------- ---------- ----------
          ---------- ---------- ---------- ---------- ----------
          ---------- ---------- ---------- ---------- ----------
          ---------- ---------- ---------- ---------- ----------
          ---------- ---------- ---------- ---------- ----------
          ---------- ---------- ---------- ---------- ----------
          ---------- ---------- ---------- ---------- ----------
          ---------- ---------- ---------- ---------- ----------
          ---------- ---------- ---------- ---------- ----------
          ---------- ---------- ---------- ---------- ----------
          ---------- ---------- ---------- ---------- ----------
          ---------- ---------- ---------- ---------- ----------
          ---------- ---------- ---------- ---------- ----------
          ---------- ---------- -----ATGAA CCCCCAAGCA AAACTAATCT
          TCACCACTAG CCTACTCCTA GGAACCACCA TTACAATCTC AAGCAACCAC
          TGAATCCTAG CTTGAACAGG CCTAGAAATC AACACTCTAG CTATTCTGCC
          CCTAATCTCA AAATCACACC ACCCCCGCGC AGTCGAAGCC GCAACCAAGT
          ACTTTCTAGT ACAAGCAGCA GCCTCAGCCC TAGTTCTATT CTCGAGCATA
          ACCAATGCCT GACACACAGG ACAATGAGAC ATCACCCAAC TAACACACCC
          CACCTCATGC CTAATCCTTA CTTCAGCCAT TGCGATCAAA TTAGGCCTAG
          TACCATTCCA CTTCTGGTTC CCAGAAGTAC TTCAAGGTTC CCCACTCACC
          ACAGGCCTTC TACTCTCAAC AGCAATAAAA TTCCCACCAA TTACACTACT
          ATTCATGACC TCTCAATCAT TAAATTCAAC CCTATTAACT ACTATGGCCA
          TCATATCCAC AGCCCTAGGA GGATGAATGG GCCTAAACCA AACACAAACC
          CGAAAAATCC TAGCCTTTTC CTCCATCTCT CACCTAGGCT GAATAGCCAT
          TATCATTACA TACAGCCCAA AACTCGCCCT ACTAAACTTC TACCTATACA
          CCCTTATAAC CGCAGCTGTA TTCCTCACCA TAAACTCAAT AAAAGTCCTT
          AAACTATCTA CCCTGATAAC CTCATGAACA AAATCACCAG CACTAAGCAC
          AACCCTACTG CTAACACTCC TATCTCTAGC AGGTCTCCCC CCTCTAACAG
          GATTCCTCCC AAAATGACTC ATCATTCAAG AACTAACCAA ACAAGAAATA
          CCTTTAATAG CAACAATAAT CTCACTACTA TCCCTGCTAA GCCTATTTTT
          CTACCTACGT CTAGCATACT GCTCGACAAT TACACTTCCC CCACATACTA
          CAAACCACAT AAAACGATGG CACGTCCACA AACCTGTTAA CACCCAAATC
          GCCATCCTAA CTACCCTATC CATCATACTC CTCCCCATCT CTCCCATCAT
          CCTCACTATC ATGTAA---- ---------- ---------- ----------
          ---------- ---------- ---------- ---------- ----------
          ---------- ---------- ---------- ---------- -------
3gms43068 ACAGAGCAGG AGGAAGCCAA ACCCTCTGCA GAGCCCCCAG AGCCCCCCTG
          GGAGCAAGAC TGGGAGTTAG GGCTGGCTCA GCAGGGTCTC CATGGGCAGA
          ACTCCTCCTG GAGGGGCTGT TACAGAGCAG AACAGCACCA AGCTGACTTT
          GAAAACAAGA ACTTCTTTAC ACCCACGTGG CACCCACAGC TCCCTCTTCC
          TGGTGAATGC AAACTAATGA TACATCTTCT CTCTCTGTTA CCTCATTTTC
          TGCGAGCCGG GCACGGCTGT AACTTCCAGG ATCGAGCAAA GGAGCGGCGC
          AGGCACATCC CTCCCGCCCG GACCCAGCCG CGCATCCCTC CATTCCGGGA
          GCCGCACCGC CGCAGCCGGG CTGGAAGAGG TCAGTGCATC CTCCTCCTCG
          CTCCCCCTTC ACAGCGCTCT GTCCAGCTCG GGACGGGGGT TCATTTTGAG
          AGGAGCCATG CATATCAGGA GAAGAAGGGT ATAAAACCAT GAACTGATCT
          GGGTAAACTG CACGCCTCTG GTGGAACAGG AGATTCCCCG GCCGCCCAGT
          GCTGTTTGCT TATTGCCGCT TGCTTAATAA AATAATTTTC TTGATTGGCT
          TGACTGTGTC GGATTTAATT AGACAGCTAA CCTATAAACC AACAAGTCTC
          TGAATAGAGC TGCTCTGGAT TGCAAAAGTG GAGGGGGGAA CTGAAACGAA
          ATTTCCCCTT CCCCCCCGAC AAGCACAGGT TTAAAGGAAA AGAGGAAAAA
          ACCCAACGCC CCAAGAAGAA AGAGCGAAAC TTGAATTAAG CCCTTGCTAC
          CCCTCACCCG CCCGGCCGAG AGGGACT-TG CACTGCCGCC CCGACCCGGT
          TCTGCGGCCG TGGGAACCGG AGCCGAGCCT CGGCGGACAG AGTTCGGTCC
          CCGCTGGATG CGGCGGGGAC CGGGCGGTCG GCGCCCATGC ACTTTCGGGG
          CAAGGAGCAA ACTGCATCTC AGCGCTTCCC AGCTGTTGTT TGGTGTGCTG
          GGCAATACTG TCAATGAATA AAA-CACTAA AGAGTAAGAT AACTTTAGCC
          ATA-GCTGAA GACAAAGATT AAGGAATTGA CTTCATCAGG GAGGATCTTC
          ACCATCATTA ATGGTTTTGC ACAGAAAAAG TCACTGGGAA GAGCAATAGT
          ATTCATCAAT ACCCAATACA TGCTATTTAA AAAACCCAAA CCCTACATCC
          ATAATGCAAA TCCCTTCAAA TTACTGAAAA CCACTTCCTC AAAAAGTGGA
          TACAAAATAT ACCTTTCCTT TAAAAAGATG AAAAAAAGCA TTTCAGTTCA
          TACTTGAGTG GCTTATACAT AAGCGAGGAT CAAGGATAAA TATGGAGCCT
          TCCTGGGAAG TATGTTCAGT TGGAGAGGGT GAAAACATGT CAGGTGATTT
          ATTTTAAATA CCTCATGTTA CAGTATTTCA TTTGATGTAA CTTTTGCATC
          ACTCAGAAGA GTTTATTTTT CAATACAACA CAATCTGGGT TTGAAAACAA
          CCTGAAATAC AAACGTATTT GGGGTCCATT AAGTAAACAA TTGTATGTTC
          TGGCATACAA GAAGCATGAA AGACAGCTGA ATTCTTCACT ATTTAGCAAA
          ACCACCTTTT ATTTTTTTTT AATATCTTTT ATGAAAATCT TATGTCATTT
          GTACCAAGTG GTTTCACAAG AAGTAGATAC TTGCAGCAAG TGACATCACA
          CCTGATTGAG CTTGTGCAAA GATATTCGTA CCAT-TTCAA AGGAAACCTC
          ACTAATTTTC TCTTACTTGA TTGTGATTTT CTGCATATAG ACACAGGTTC
          AGCCCCAACA TGACTGAAAG GGAGGCTGGG CCCCTCTCTT TGAGGGGGAG
          CAGCATTCCT GGGAATGGCA GCATTCCTGG GAATGCCTGA GGGACAGCTG
          AGGGGTGGAT GCAGCAGTGC CTGTGCTCAC CCAGGGCAGC TGCTGGGCGA
          ACAGGCCTCC TGCTTCTTGG GAGCATGCTG GGGGCTTGAC AGGACCCCCA
          TGCTCCCAAA AAGCCTCTGT CAGCTCTCCT GCCCTGAAAC AGAGCTTGGA
          GGGAGGTTTG GCCTGTGTCA GCTCCCTCTT TCTGTCTGTC CAAAGGAACG
          ACTGCCCTTT ATCTCTTCCT GGGGATGCAC CCCGACCTGA GCAGCAATCA
          GTTATTTGCA AACTTTCACA ATCTCTTTTT TACGTGTGCA GCCAAGCATA
          TGTAAACTCA TGTCGTTAAT AATAATCATT TAGCAAAAAG AAAACATAGT
          ACTACTAAAG TAAATNNNTT TTTTTCCTTG AAATTTGAGG TCACAGCATT
          TAAATAAATG TGGTTTAGTT TGTTTTTCTT TATATGATTC TGATAATCAG
          AAATATACAT TTAAGAGCAT AGCTGTTTAT TCTAGTTTAT TCTGGTCACA
          CAAATGGTTA ATGTTTAAAT AATGACTGCA CATGCTTGGG AGGGCAGAGA
          GCAAGTACAG ATTGTCAGAT TGAACAGATT GAATTACAGA TTGAAATTTT
          TGGATAATAC ATAGTGGACA TGATGCAGTT CACAGACTGC TGACCACTGG
          CCTTATTTGC TGTGCGTGGC CCAGGCTGAG CTCTGGAGGC AGGATTACTC
          ATTTCCTCTC AGACCTGCTC CCCACGCTCA TTACTCAGGC TCTCCCTACT
          CTCTGTACTT AGATGATTTA TTTCTACAAT GTCCCTGGGA GGTGAAATAT
          TGTCCCCACA GAGGAAAAGA GAACT----- ---------- ----------
          ---------- ---------- ---------- ---------- ----------
          ---------- ---------- ---------- ---------- ----------
          ---------- ---------- ---------- ---------- ----------
          ---------- ---------- ---------- ---------- ----------
          ---------- ---------- ---------- ---------- ----------
          ---------- ---------- ---------- ---------- ----------
          ---------- ---------- ---------- ---------- ----------
          ---------- ---------- ---------- ---------- ----------
          ---------- ---------- ---------- ---------- ----------
          ---------- ---------- ---------- ---------- ----------
          ---------- ---------- ---------- ---------- ----------
          ---------- ---------- ---------- ---------- ----------
          ---------- ---------- ---------- ---------- ----------
          ---------- ---------- ---------- ---------- ----------
          ---------- ---------- ---------- ---------- ----------
          ---------- ---------- ---------- ---------- ----------
          ---------- ---------- ---------- ---------- ----------
          ---------- ---------- ---------- ---------- ----------
          ---------- ---------- ---------- ---------- ----------
          ---------- ---------- ---------- ---------- ----------
          ---------- ------GACC ATACTAAGAA AATAATGTTT TAAGATTTTC
          TGATCTCCTC ATAAACATAG CCAGCCTACA GACTTAACTG GAATAACGTA
          TCTCATTAAT TTATCCAGAG CGTCTAGCAG AGAATAAAAA TTGTTCA
3gms43069 ACAGAGCAGG AGGAAGCCAA ACCCTCTGCA GAGCCCCCAG AGCCCCCCTG
          GGAGCAAGAC TGGGAGTTAG GGCTGGCTCA GCAGGGTCTC CATGGGCAGA
          ACTCCTCCTG GAGGGGCTGT TACAGAGCAG AACAGCACCA AGCTGACTTT
          GAAAACAGGA ACTTCTTTAC ACCCACGTGG CACCCACAGC TCCCTCTTCC
          TGGTGAATGC AAACTAATGA TACATCTTCT CTCTCTGTTA CCTCATTTTC
          TGCGAGCCGG GCACGGCTGT AACTTCCAGG ATCGAGCAAA GGAGCGGCGC
          AGGCACATCC CTCCCGCCCG GACCCAGCCG CGCATCCCTC CATTCCGGGA
          GCCGCACCGC CGCAGCCGGG CTGGAAGAGG TCAGTGCATC CTCCTCCTCG
          CTCCCCCTTC ACAGCGCTCT GTCCAGCTCG GGACGGGGGT TCATTTTGAG
          AGGAGCCATG CATATCAGGA GAAGAAGGGT ATAAAACCAT GAACTGATCT
          GGGTAAACTG CACGCCTCTG GTGGAACAGG AGATTCCCCG GCCGCCCAGT
          GCTGTTTGCT TATTGCCGCT TGCTTAATAA AATAATTTTC TTGATTGGCT
          TGACTGTGTC GGATTTAATT AGACAGCTAA CCTATAAACC AACAAGTCTC
          TGAATAGAGC TGCTCTGGAT TGCAAAAGTG GAGGGGGGAA CTGAAACGAA
          ATTTCCCCTT CCCCCCCGAC AAGCACAGGT TTAAAGGAAA AGAGGAAAAA
          ACCCAACGCC CCAAGAAGAA AGAGCGAAAC TTGAATTAAG CCCTTGCTAC
          CCCTCACCCG CCCGGCCGAG AGGGACT-TG CACTGCCGCC CCGACCCGGT
          TCTGCGGCCG TGGGAACCGG AGCCGAGCCT CGGCGGACAG AGTTCGGTCC
          CCGCTGGATG CGGCGGGGAC CGGGCGGTCG GCGCCCATGC ACTTTCGGGG
          CAAGGAGCAA ACTGCATCTC AGCGCTTCCC AGCTGTTGTT TGGTGTGCTG
          GGCAATACTG TCAATGAATA AAA-CACTAA AGAGTAAGAT AACTTTAGCC
          ATA-GCTGAA GACAAAGATT AAGGAATTGA CTTCATCAGG GAGGATCTTC
          ACCATCATTA ATGGTTTTGC ACAGAAAAAG TCACTGGGAA GAGCAATAGT
          ATTCATCAAT ACCCAATACA TGCTATTTAA AAAACCCAAA CCCTACATCC
          ATAATGCAAA TCCCTTCAAA TTACTGAAAC CCACTTCCTC AAAAAGTGGA
          TACAAAATAT ACCTTTCCTT TAAAAAGATG AAAAAAAGCA TTTCAGTTCA
          TACTTGAGTG GCTTATACAT AAGCGAGGAT CAAGGATAAA TATGGAGCCT
          TCCTGGGAAG TATGTTCAGT TGGAGAGGGT GAAAACATGT CAGGTGATTT
          ATTTTAAATA CCTCATGTTA CAGTATTTCA TTTGATGTAA CTTTTGCATC
          ACTCAGAAGA GTTTATTTTT CAATACAACA CAATCTGGGT TTGAAAACAA
          CCTGAAATAC AAACGTATTT GGGGTCCATT AAGTAAACAA TTGTATGTTC
          TGGCATACAA GAAGCATGAA AGACAGCTGA ATTCTTCACT ATTTAGCAAA
          ACCACCTTTT ATTTTTTTTT AATATCTTTT ATGAAAATCT TATGTCATTT
          GTACCAAGTG GTTTCACAAG AAGTAGATAC TTGCAGCAAG TGACATCACA
          CCTGATTGAG CTTGTGCAAA GATATTCGTA CCAT-TTCAA AGGAAACCTC
          ACTAATTTTC TCTTACTTGA TTGTGATTTT CTGCATATAG ACACAGGTTC
          AGCCCCAACA TGACTGAAAG GGAGGCTGGG CCCCTCTCTT TGAGGGGGAG
          CAGCATTCCT GGGAATGGCA GCATTCCTGG GAATGCCTGA GGGACAGCTG
          AGGGGTGGAT GCAGCAGTGC CTGTGCTCAC CCAGGGCAGC TGCTGGGCGA
          ACAGGCCTCC TGCTTCTTGG GAGCATGCTG GGGGTTTGAC AGGACCCCCA
          TGCTCCCAAA AAGCCTCTGT CAGCTCTCCT GCCCTGAAAC AGAGCTTGGA
          GGGAGGTTTG GCCTGTGTCA GCTCCCTCTT TCTGTCTGTC CAAAGGAACG
          ACTGCCCTTT ATCTCTTCCT GGGGATGCAC CCCGACCTGA GCAGCAATCA
          GTTATTTGCA AACTTTCACA ATCTCTTTTT TACGTGTGCA GCCAAGCATA
          TGTAAACTCA TGTCGTTAAT AATAATCATT TAGCAAAAAG AAAACATAGT
          ACTACTAAAG TAAATNNNTT TTTTTCCTTG AAATTTGAGG TCACAGCATT
          TAAATAAATG TGGTTTAGTT TGTTTTTCTT TATATGATTC TGATAATCAG
          AAATATACAT TTAAGAGCAT AGCTGTTTAT TCTAGTTTAT TCTGGTCACA
          CAAATGGTTA ATGTTTAAAT AATGACTGCA CATGCTTGGG AGGGCAGAGA
          GCAAGTACAG ATTGTCAGAT TGAACAGATT GAATTACAGA TTGAAATTTT
          TGGATAATAC ATAGTGGACA TGATGCAGTT CACAGACTGC TGACCACTGG
          CCTTATTTGC TGTGCGTGGC CCAGGCTGAG CTCTGGAGGC AGGATTACTC
          ATTTCCTCTC AGACCTGCTC CCCACGCTCA TTACTCAGGC TCTCCCTACT
          CTCTGTACTT AGATGATTTG TTTCTACAAT GTCCCTGGGA GGTGAAATAT
          TGTCCCCACA GAGGAAAAGA GAACT----- ---------- ----------
          ---------- ---------- ---------- ---------- ----------
          ---------- ---------- ---------- ---------- ----------
          ---------- ---------- ---------- ---------- ----------
          ---------- ---------- ---------- ---------- ----------
          ---------- ---------- ---------- ---------- ----------
          ---------- ---------- ---------- ---------- ----------
          ---------- ---------- ---------- ---------- ----------
          ---------- ---------- ---------- ---------- ----------
          ---------- ---------- ---------- ---------- ----------
          ---------- ---------- ---------- ---------- ----------
          ---------- ---------- ---------- ---------- ----------
          ---------- ---------- ---------- ---------- ----------
          ---------- ---------- ---------- ---------- ----------
          ---------- ---------- ---------- ---------- ----------
          ---------- ---------- ---------- ---------- ----------
          ---------- ---------- ---------- ---------- ----------
          ---------- ---------- ---------- ---------- ----------
          ---------- ---------- ---------- ---------- ----------
          ---------- ---------- ---------- ---------- ----------
          ---------- ---------- ---------- ---------- ----------
          ---------- ------GACC ATACTAAGAA AATAATGTTT TAAGATTTTC
          TGATCTCCTC ATAAACATAG CCAGCCTACA GACTTAACTG GAATAACGTA
          TCTCATTAAT TTATCCAGAG TGTCTAGCAG AGAATAAAAA TTGTTCA
3gms43070 ---------- ---------- ---------- ---------- ----------
          ---------- ---------- ---------- ---------- ----------
          ---------- ---------- ---------- ---------- ----------
          ---------- ---------- ---------- ---------- ----------
          ---------- ---------- ---------- ---------- ----------
          ---------- ---------- ---------- ---------- ----------
          ---------- ---------- ---------- ---------- ----------
          ---------- ---------- ---------- ---------- ----------
          ---------- ---------- ---------- ---------- ----------
          ---------- ---------- ---------- ---------- ----------
          ---------- ---------- ---------- ---------- ----------
          ---------- ---------- ---------- ---------- ----------
          ---------- ---------- ---------- ---------- ----------
          ---------- ---------- ---------- ---------- ----------
          ---------- ---------- ---------- ---------- ----------
          ---------- ---------- ---------- ---------- ----------
          ---------- ---------- ---------- ---------- ----------
          ---------- ---------- ---------- ---------- ----------
          ---------- ---------- ---------- ---------- ----------
          ---------- ---------- ---------- ---------- ----------
          ---------- ---------- ---------- ---------- ----------
          ---------- ---------- ---------- ---------- ----------
          ---------- ---------- ---------- ---------- ----------
          ---------- ---------- ---------- ---------- ----------
          ---------- ---------- ---------- ---------- ----------
          ---------- ---------- ---------- ---------- ----------
          ---------- ---------- ---------- ---------- ----------
          ---------- ---------- ---------- ---------- ----------
          ---------- ---------- ---------- ---------- ----------
          ---------- ---------- ---------- ---------- ----------
          ---------- ---------- ---------- ---------- ----------
          ---------- ---------- ---------- ---------- ----------
          ---------- ---------- ---------- ---------- ----------
          ---------- ---------- ---------- ---------- ----------
          ---------- ---------- ---------- ---------- ----------
          ---------- ---------- ---------- ---------- ----------
          ---------- ---------- ---------- ---------- ----------
          ---------- ---------- ---------- ---------- ----------
          ---------- ---------- ---------- ---------- ----------
          ---------- ---------- ---------- ---------- ----------
          ---------- ---------- ---------- ---------- ----------
          ---------- ---------- ---------- ---------- ----------
          ---------- ---------- ---------- ---------- ----------
          ---------- ---------- ---------- ---------- ----------
          ---------- ---------- ---------- ---------- ----------
          ---------- ---------- ---------- ---------- ----------
          ---------- ---------- ---------- ---------- ----------
          ---------- ---------- ---------- ---------- ----------
          ---------- ---------- ---------- ---------- ----------
          ---------- ---------- ---------- ---------- ----------
          ---------- ---------- ---------- ---------- ----------
          ---------- ---------- ---------- ---------- ----------
          ---------- ---------- ---------- ---------- ----------
          ---------- ---------- ---------- ---------- ----------
          ---------- ---------- -----ATGAA CCCCCAAGCA AAACTAATCT
          TCACCACTAG CCTACTCCTA GGAACCACCA TTACAATCTC AAGCAACCAC
          TGAATCCTAG CTTGAACAGG CCTAGAAATC AACACTCTAG CTATTCTGCC
          CCTAATCTCA AAATCACACC ACCCCCGCGC AGTCGAAGCC GCAACCAAGT
          ACTTTCTAGT ACAAGCAGCA GCCTCAGCCC TAGTTCTATT CTCGAGCATA
          ACCAATGCCT GACACACAGG ACAATGAGAC ATCACCCAAC TAACACACCC
          CACCTCATGC CTAATCCTTA CTTCAGCCAT TGCGATCAAA TTAGGCCTAG
          TACCATTCCA CTTCTGATTC CCAGAAGTAC TTCAAGGTTC CCCACTCACC
          ACAGGCCTTC TACTCTCAAC AGCAATAAAA TTCCCACCAA TTACACTACT
          ATTCATGACC TCTCAATCAT TAAATTCAAC CCTATTAACT ACTATGGCCA
          TCATATCCAC AGCCCTAGGA GGATGAATGG GCCTAAACCA AACACAAACC
          CGAAAAATCC TAGCCTTTTC CTCCATCTCT CACCTAGGCT GAATAGCCAT
          TATCATTACA TACAGCCCAA AACTCGCCCT ACTAAACTTC TACCTATACA
          CCCTTATAAC CGCAGCTGTA TTCCTCACCA TAAACTCAAT AAAAGTCCTT
          AAACTATCTA CCCTGATAAC CTCATGAACA AAATCACCAG CACTAAGCAC
          AACCCTACTG CTAACACTCC TATCTCTAGC AGGTCTCCCC CCTCTAACAG
          GATTCCTCCC AAAATGACTC ATCATTCAAG AACTAACCAA ACAAGAAATA
          CCTTTAATAG CAACAATAAT CTCACTACTA TCCCTGCTAA GCCTATTTTT
          CTACCTACGT CTAGCATACT GCTCGACAAT TACACTTCCC CCACATACTA
          CAAACCACAT AAAACGATGG CACGTCCACA AACCTGTTAA CACCCAAATC
          GCCATCCTAA CTACCCTATC CATCATACTC CTCCCCATCT CTCCCATCAT
          CCTCACTATC ATGTAA---- ---------- ---------- ----------
          ---------- ---------- ---------- ---------- ----------
          ---------- ---------- ---------- ---------- -------
3gms43071 ACAGAGCAGG AGGAAGCCAA ACCCTCTGCA GAGCCCCCAG AGCCCCCCTG
          GGAGCAAGAC TGGGAGTTAG GGCTGGCTCA GCAGGGTCTC CATGGGCAGA
          ACTCCTCCTG GAGGGGCTGT TACAGAGCAG AACAGCACCA AGCTGACTTT
          GAAAACAAGA ACTTCTTTAC ACCCACGTGG CACCCACAGC TCCCTCTTCC
          TGGTGAATGC AAACTAATGA TACATCTTCT CTCTNNGTTA CCTCATTTTC
          TGCGAGCCGG GCACGGCTGT AACTTCCAGG ATCGAGCAAA GGAGCGGCGC
          AGGCACATCC CTCCCGCCCG GACCCAGCCG CGCATCCCTC CATTCCGGGA
          GCCGCACCGC CGCAGCCGGG CTGGAAGAGG TCAGTGCATC CTCCTCCTCG
          CTCCCCCTTC ACAGCGCTCT GTCCAGCTCG GGACGGGGGT TCATTTTGAG
          AGGAGCCATG CATATCAGGA GAAGAAGGGT ATAAAACCAT GAACTGATCT
          GGGTAAACTG CACGCCTCTG GTGGAACAGG AGATTCCCCG GCCGCCCAGT
          GCTGTTTGCT TATTGCCGCT TGCTTAATAA AATAATTTTC TTGATTGGCT
          TGACTGTGTC GGATTTAATT AGACAGCTAA CCTATAAACC AACAAGTCTC
          TGAATAGAGC TGCTCTGGAT TGCAAAAGTG GAGGGGGGAA CTGAAACGAA
          ATTTCCCCTT CCCCCCCGAC AAGCACAGGT TTAAAGGAAA AGAGGAAAAA
          ACCCAACGCC CCAAGAAGAA AGAGCGAAAC TTGAATTAAG CCCTTGCTAC
          CCCTCACCCG CCCGGCCGAG AGGGACT-TG CACTGCCGCC CCGACCCGGT
          TCTGCGGCCG TGGGAACCGG AGCCGAGCCT CGGCGGACAG AGTTCGGTCC
          CCGCTGGATG CGGCGGGGAC CGGGCGGTCG GCGCCCATGC ACTTTCGGGG
          CAAGGAGCAA ACTGCATCTC AGCGCTTCCC AGCTGTTGTT TGGTGTGCTG
          GGCAATACTG TCAATGAATA AAA-CACTAA AGAGTAAGAT AACTTTAGCC
          ATA-GCTGAA GACAAAGATT AAGGAATTGA CTTCATCAGG GAGGATCTTC
          ACCATCATTA ATGGTTTTGC ACAGAAAAAG TCACTGGGAA GAGCAATAGT
          ATTCATCAAT ACCCAATACA TGCTATTTAA AAAACCCAAA CCCTACATCC
          ATAATGCAAA TCCCTTCAAA TTACTGAAAA CCACTTCCTC AAAAAGTGGA
          TACAAAATAT ACCTTTCCTT TAAAAAGATG AAAAAAAGCA TTTCAGTTCA
          TACTTGAGTG GCTTATACAT AAGCGAGGAT CAAGGATAAA TATGGAGCCT
          TCCTGGGAAG TATGTTCAGT TGGAGAGGGT GAAAACATGT CAGGTGATTT
          ATTTTAAATA CCTCATGTTA CAGTATTTCA TTTGATGTAA CTTTTGCATC
          ACTCAGAAGA GTTTATTTTT CAATACAACA CAATCTGGGT TTGAAAACAA
          CCTGAAATAC AAACGTATTT GGGGTCCATT AAGTAAACAA TTGTATGTTC
          TGGCATATAA GAAGCATGAA AGACAGCTGA ATTCTTCACT ATTTAGCAAA
          ACCACCTTTT ATTTTTTTTT AATATCTTTT ATGAAAATCT TATGTCATTT
          GTACCAAGTG GTTTCACAAG AAGTAGATAC TTGCAGCAAG TGACATCACA
          CCTGATTGAG CTTGTGCAAA GATATTCGTA CCAT-TTCAA AGGAAACCTC
          ACTAATTTTC TCTTACTTGA TTGTGATTTT CTGCATATAG ACACAGGTTC
          AGCCCCAACA TGACTGAAAG GGAGGCTGGG CCCCTCTCTT TGAGGGGGAG
          CAGCATTCCT GGGAATGGCA GCATTCCTGG GAATGCCTGA GGGACAGCTG
          AGGGGTGGAT GCAGCAGTGC CTGTGCTCAC CCAGGGCAGC TGCTGGGCGA
          ACAGGCCTCC TGCTTCTTGG GAGCATGCTG GGGGCTTGAC AGGACCCCCA
          TGCTCCCAAA AAGCCTCTGT CAGCTCTCCT GCCCTGAAAC AGAGCTTGGA
          GGGAGGTTTG GCCTGTGTCA GCTCCCTCTT TCTGTCTGTC CAAAGGAACG
          ACTGCCCTTT ATCTCTTCCT GGGGATGCAC CCCGACCTGA GCAGCAATCA
          GTTATTTGCA AACTTTCACA ATCTCTTTTT TACGTGTGCA GCCAAGCATA
          TGTAAACTCA TGTCGTTAAT AATAATCATT TAGCAAAAAG AAAACATAGT
          ACTACTAAAG TAAATNNNTT TTTTTCCTTG AAATTTGAGG TCACAGCATT
          TAAATAAATG TGGTTTAGTT TGTTTTTCTT TATATGATTC TGATAATCAG
          AAATATACAT TTAAGAGCAT AGCTGTTTAT TCTAGTTTAT TCTGGTCACA
          CAAATGGTTA ATGTTTAAAT AATGACTGCA CATGCTTGGG AGGGCAGAGA
          GCAAGTACAG ATTGTCAGAT TGAACAGATT GAATTACAGA TTGAAATTTT
          TGGATAATAC ATAGTGGACA TGATGCAGTT CACAGACTGC TGACCACTGG
          CCTTATTTGC TGTGCGTGGC CCAGGCTGAG CTCTGGAGGC AGGATTACTC
          ATTTCCTCTC AGACCTGCTC CCCACGCTCA TTACTCAGGC TCTCCCTACT
          CTCTGTACTT AGATGATTTG TTTCTACAAT GTCCCTGGGA GGTGAAATAT
          TGTCCCCACA GAGGAAAAGA GAACT----- ---------- ----------
          ---------- ---------- ---------- ---------- ----------
          ---------- ---------- ---------- ---------- ----------
          ---------- ---------- ---------- ---------- ----------
          ---------- ---------- ---------- ---------- ----------
          ---------- ---------- ---------- ---------- ----------
          ---------- ---------- ---------- ---------- ----------
          ---------- ---------- ---------- ---------- ----------
          ---------- ---------- ---------- ---------- ----------
          ---------- ---------- ---------- ---------- ----------
          ---------- ---------- ---------- ---------- ----------
          ---------- ---------- ---------- ---------- ----------
          ---------- ---------- ---------- ---------- ----------
          ---------- ---------- ---------- ---------- ----------
          ---------- ---------- ---------- ---------- ----------
          ---------- ---------- ---------- ---------- ----------
          ---------- ---------- ---------- ---------- ----------
          ---------- ---------- ---------- ---------- ----------
          ---------- ---------- ---------- ---------- ----------
          ---------- ---------- ---------- ---------- ----------
          ---------- ---------- ---------- ---------- ----------
          ---------- ------GACC ATACTAAGAA AATAATGTTT TAAGATTTTC
          TGATCTCCTC ATAAACATAG CCAGCCTACA GACTTAACTG GAATAACGTA
          TCTCATTAAT TTATCCAGAG CGTCTAGCAG AGAATAAAAA TTGTTCA
3gms43072 ACAGAGCAGG AGGAAGCCAA ACCCTCTGCA GAGCCCCCAG AGCCCCCCTG
          GGAGCAAGAC TGGGAGTTAG GGCTGGCTCA GCAGGGTCTC CATGGGCAGA
          ACTCCTCCTG GAGGGGCTGT TACAGAGCAG AACAGCACCA AGCTGACTTT
          GAAAACAGGA ACTTCTTTAC ACCCACGTGG CACCCACAGC TCCCTCTTCC
          TGGTGAATGC AAACTAATGA TACATCTTCT CTCTCTGTTA CCTCATTTTC
          TGCGAGCCGG GCACGGCTGT AACTTCCAGG ATCGAGCAAA GGAGCGGCGC
          AGGCACATCC CTCCCGCCCG GACCCAGCCG CGCATCCCTC CATTCCGGGA
          GCCGCACCGC CGCAGCCGGG CTGGAAGAGG TCAGTGCATC CTCCTCCTCG
          CTCCCCCTTC ACAGCGCTCT GTCCAGCTCG GGACGGGGGT TCATTTTG--
          ---------- ---------- ---------- ---------- ----------
          ---------- ---------- ---------- ---------- ----------
          ---------- ---------- ---------- ---------- ----------
          ---------- ---------- ---------- ---------- ----------
          ----TAGAGC TGCTCTGGAT TGCAAAAGTG GAGGGGGGAA CTGAAACGAA
          ATTTCCCCTT CCCCCCCGAC AAGCACAGGT TTAAAGGAAA AGAGGAAAAA
          ACCCAACGCC CCAAGAAGAA AGAGCGAAAC TTGAATTAAG CCCTTGCTAC
          CCCTCACCCG CCCGGCCGAG AGGGACT-TG CACTGCCGCC CCGACCCGGT
          TCTGCGGCCG TGGGAACCGG AGCCGAGCCT CGGCGGACAG AGTTCGGTCC
          CCGCTGGATG CGGCGGGGAC CGGGCGGTCG GCGCCCATGC ACTTTCGGGG
          CAAGGAGCAA ACTGCATCTC AGCGCTTCCC AGCTGTTGTT TGGTGTGCTG
          GGCAATACTG TCAATGAATA AAA-CACTAA AGAGTAAGAT AACTTTAGCC
          ATA-GCTGAA GACAAAGATT AAGGAATTGA CTTCATCAGG GAGGATCTTC
          ACCATCATTA ATGGTTTTGC ACAGAAAAAG TCACTGGGAA GAGCAATAGT
          ATTCATCAAT ACCCAATACA TGCTATTTAA AAAACCCAAA CCCTACATCC
          ATAATGCAAA TCCCTTCAAA TTACTGAAAA CCACTTCCTC AAAAAGTGGA
          TACAAAATAT ACCTTTCCTT TAAAAAGATG AAAAAAAGCA TTTCAGTTCA
          TACTTGAGTG GCTTATACAT AAGCGAGGAT CAAGGATAAA TATGGAGCCT
          TCCTGGGAAG TATGTTCAGT TGGAGAGGGT GAAAACATGT CAGGTGATTT
          ATTTTAAATA CCTCATGTTA CAGTATTTCA TTTGATGTAA CTTTTGCATC
          ACTCAGAAGA GTTTATTTTT CAATACAACA CAATCTGGGT TTGAAAACAA
          CCTGAAATAC AAACGTATTT GGGGTCCATT AAGTAAACAA TTGTATGTTC
          TGGCATACAA GAAGCATGAA AGACAGCTGA ATTCTTCACT ATTTAGCAAA
          ACCACCTTTT ATTTTTTTTT AATATCTTTT ATGAAAATGT TATGTCATTT
          GTACCAAGTG GTTTCACAAG AAGTAGATAC TTGCAGCAAG TGACATCACA
          CCTGATTGAG CTTGTGCAAA GATATTCGTA CCAT-TTCAA AGGAAACCTC
          ACTAATTTTC TCTTACTTGA TTGTGATTTT CTGCATATAG ACACAGGTTC
          AGCCCCAACA TGACTGAAAG GGAGGCTGGG CCCCTCTCTT TGAGGGGGAG
          CAGCATTCCT GGGAATGGCA GCATTCCTGG GAATGCCTGA GGGACAGCTG
          AGGGGTGGAT GCAGCAGTGC CTGTGCTCAC CCAGGGCAGC TGCTGGGTGA
          ACAGGCCTCC TGCTTCTTGG GAGCATGCTG GGGGCTTGAC AGGACCCCCA
          TGCTCCCAAA AAGCCTCTGT CAGCTCTCCT GCCCTGAAAC AGAGCTTGGA
          GGGAGGTTTG GCCTGTGTCA GCTCCCTCTT TCTGTCTGTC CAAAGGAACG
          ACTGCCCTTT ATCTCTTCCT GGGGATGCAC CCCGACCTGA GCAGCAATCA
          GTTATTTGCA AACTTTCACA ATCTCTTTTT TACGTGTGCA GCCAAGCATA
          TGTAAACTCA TGTCGTTAAT AATAATCATT TAGCAAAAAG AAAACATAGT
          ACTACTAAAG TAAATNNNTT TTTTTCCTTG AAATTTGAGG TCACAGCATT
          TAAATAAATG TGGTTTAGTT TGTTTTACTT TATATGATTC TGATAATCAG
          AAATATACAT TTAAGAGCAT AGCTGTTTAT TCTAGTTTAT TCTGGTCACA
          CAAATGGTTA ATGTTTAAAT AATGACTGCA CATGCTTGGG AGGGCAGAGA
          GCAAGTACAG ATTGTCAGAT TGAACAGATT GAATTACAGA TTGAAATTTT
          TGGATAATAC ATAGTGGACA TGATGCAGTT CACAGACTGC TGACCACTGG
          CCTTATTTGC TGTGCGTGGC CCAGGCTGAG CTCTGGAGGC AGGATTACTC
          ATTTCCTCTC AGACCTGCTC CCCACGCTCA TTACTCAGGC TCTCCCTACT
          CTCTGTACTT AGATGATTTG TTTCTACAAT GTCCCTGGGA GGTGAAATAT
          TGTCCCCACA GAGGAAAAGA GAACT----- ---------- ----------
          ---------- ---------- ---------- ---------- ----------
          ---------- ---------- ---------- ---------- ----------
          ---------- ---------- ---------- ---------- ----------
          ---------- ---------- ---------- ---------- ----------
          ---------- ---------- ---------- ---------- ----------
          ---------- ---------- ---------- ---------- ----------
          ---------- ---------- ---------- ---------- ----------
          ---------- ---------- ---------- ---------- ----------
          ---------- ---------- ---------- ---------- ----------
          ---------- ---------- ---------- ---------- ----------
          ---------- ---------- ---------- ---------- ----------
          ---------- ---------- ---------- ---------- ----------
          ---------- ---------- ---------- ---------- ----------
          ---------- ---------- ---------- ---------- ----------
          ---------- ---------- ---------- ---------- ----------
          ---------- ---------- ---------- ---------- ----------
          ---------- ---------- ---------- ---------- ----------
          ---------- ---------- ---------- ---------- ----------
          ---------- ---------- ---------- ---------- ----------
          ---------- ---------- ---------- ---------- ----------
          ---------- ------GACC ATACTAAGAA AATAATGTTT TAAGATTTTC
          TGATCTCCTC ATAAACATAG CCAGCCTACA GACTTAACTG GAATAACGTA
          TCTCATTAAT TTATCCAGAG TGTCTAGCAG AGAATAAAAA TTGTTCA
4dhb47073 ---------- ---------- ---------- ---------- ----------
          ---------- ---------- ---------- ---------- ----------
          ---------- ---------- ---------- ---------- ----------
          ---------- ---------- ---------- ---------- ----------
          ---------- ---------- ---------- ---------- ----------
          ---------- ---------- ---------- ---------- ----------
          ---------- ---------- ---------- ---------- ----------
          ---------- ---------- ---------- ---------- ----------
          ---------- ---------- ---------- ---------- ----------
          ---------- ---------- ---------- ---------- ----------
          ---------- ---------- ---------- ---------- ----------
          ---------- ---------- ---------- ---------- ----------
          ---------- ---------- ---------- ---------- ----------
          ---------- ---------- ---------- ---------- ----------
          ---------- ---------- ---------- ---------- ----------
          ---------- ---------- ---------- ---------- ----------
          ---------- ---------- ---------- ---------- ----------
          ---------- ---------- ---------- ---------- ----------
          ---------- ---------- ---------- ---------- ----------
          ---------- ---------- ---------- ---------- ----------
          ---------- ---------- ---------- ---------- ----------
          ---------- ---------- ---------- ---------- ----------
          ---------- ---------- ---------- ---------- ----------
          ---------- ---------- ---------- ---------- ----------
          ---------- ---------- ---------- ---------- ----------
          ---------- ---------- ---------- ---------- ----------
          ---------- ---------- ---------- ---------- ----------
          ---------- ---------- ---------- ---------- ----------
          ---------- ---------- ---------- ---------- ----------
          ---------- ---------- ---------- ---------- ----------
          ---------- ---------- ---------- ---------- ----------
          ---------- ---------- ---------- ---------- ----------
          ---------- ---------- ---------- ---------- ----------
          ---------- ---------- ---------- ---------- ----------
          ---------- ---------- ---------- ---------- ----------
          ---------- ---------- ---------- ---------- ----------
          ---------- ---------- ---------- ---------- ----------
          ---------- ---------- ---------- ---------- ----------
          ---------- ---------- ---------- ---------- ----------
          ---------- ---------- ---------- ---------- ----------
          ---------- ---------- ---------- ---------- ----------
          ---------- ---------- ---------- ---------- ----------
          ---------- ---------- ---------- ---------- ----------
          ---------- ---------- ---------- ---------- ----------
          ---------- ---------- ---------- ---------- ----------
          ---------- ---------- ---------- ---------- ----------
          ---------- ---------- ---------- ---------- ----------
          ---------- ---------- ---------- ---------- ----------
          ---------- ---------- ---------- ---------- ----------
          ---------- ---------- ---------- ---------- ----------
          ---------- ---------- ---------- ---------- ----------
          ---------- ---------- ---------- ---------- ----------
          ---------- ---------- ---------- ---------- ----------
          ---------- ---------- ---------- ---------- ----------
          ---------- ---------- -----ATGAA CCCCCAAGCA AAACTAATCT
          TCACCACTAG CCTACTCCTA GGAACCACCA TTACAATCTC AAGCAACCAC
          TGAATCCTAG CTTGAACAGG CCTAGAAATC AACACTCTAG CTATTCTGCC
          CCTAATCTCA AAATCGCACC ACCCCCGCGC CGTCGAAGCC GCAACCAAGT
          ACTTTCTAGT ACAAGCAGCA GCCTCAGCCC TAGTTCTATT CTCGAGCATA
          ACCAATGCCT GACACACAGG GCAATGAGAC ATCACCCAAC TAACACACCC
          CACCTCATGT CTAATCCTTA CCTCAGCCAT TGCAATTAAA TTGGGCCTAG
          TACCATTCCA CTTCTGGTTC CCAGAAGTAC TTCAAGGTTC CCCACTCACC
          ACAGGCCTTC TACTCTCAAC AGCAATAAAA TTCCCACCAA TTACACTACT
          ATTCATGACC TCTCAATCAT TAAATTCAAC CCTATTAACT ACTATGGCCA
          TCATATCCAC AGCCTTAGGA GGATGAATGG GCCTAAACCA AACACAAACC
          CGAAAAATCC TAGCCTTTTC CTCCATCTCT CACCTAGGCT GAATAGCCAT
          TATCATTACA TACAGCCCAA AACTCGCCCT ACTAAACTTC TACCTATACA
          CCCTTATAAC CGCAGCTGTA TTCCTCACCA TAAACTCAAT AAAAGTCCTT
          AAACTATCTA CCCTGATGAC CTCGTGAACA AAATCACCAG CACTAAGCAC
          AACCCTACTG CTAACACTCC TATCTCTAGC AGGTCTCCCC CCTCTAACAG
          GATTCCTCCC AAAATGACTC ATCATTCAAG AACTAACCAA ACAAGAAATA
          CCTTTAATAG CAACAATAAT CTCACTACTA TCCCTACTAA GCCTATTTTT
          CTACCTACGC CTAGCATACT GCTGGACAAT TACACTTCCC CCACATACTA
          CAAACCACAT AAAACGATGG CACGTCCACA AACCTGTTAA CACCCAAATC
          GCCATCCTAA CTACCCTATC CATTATACTC CTCCCCATCT CTCCCATCAT
          CCTCACTATC ATGTAA---- ---------- ---------- ----------
          ---------- ---------- ---------- ---------- ----------
          ---------- ---------- ---------- ---------- -------
4dhb47074 ACAGAGCAGG AGGAAGCCAA ACCCTCTGCA GAGCCCCCAG AGCCCCCCTG
          GGAGCAAGAC TGGGAGTTAG GGCTGGCTCA GCAGGGTCTC CATGGGCAGA
          ACTCCTCCTG GAGGGGCTGT TACAGAGCAG AACAGCACCA AGCTGACTTT
          GAAAACAAGA ACTTCTTTAC ACCCACGTGG CACCCACAGC TCCCTCTTCC
          TGGTGAATGC AAACTAATGA TACATCTTCT CTCTNNGTTA CCTCATTTTC
          TGCGAGCCGG GCACGGCTGT AACTTCCAGG ATCGAGCAAA GGAGCGGCGC
          AGGCACATCC CTCCCGCCCG GACCCAGCCG CGCATCCCTC CATTCCGGGA
          GCCGCACCGC CGCAGCCGGG CTGGAAGAGG TCAGTGCATC CTCCTCCTCG
          CTCCCCCTTC ACAGCGCTCT GTCCAGCTCG GGACGGGGGT TCATTTTGAG
          AGGAGCCACG CATATCAGGA GAAGAAGGGT ATAAAACCAT GAACTGATCT
          GGGTAAACTG CACGCCTCTG GTGGAACAGG AGATTCCCCG GCCGCCCAGT
          GCTGTTTGCT TATTGCCGCT TGCTTAATAA AATAATTTTC TTGATTGGCT
          TGACTGTGTC GGATTTAATT AGACAGCTAA CCTATAAACC AACAAGTCTC
          TGAATAGAGC TGCTCTGGAT TGCAAAAGTG GAGGGGGGAA CTGAAACGAA
          ATTTCCCCTT CCCCCCCGAC AAGCACAGGT TTAAAGGAAA AGAGGAAAAA
          ACCCAACGCC CCAAGAAGAA AGAGCGAAAC TTGAATTAAG CCCTTGCTAC
          CCCTCACCCG CCCGGCCGAG AGGGACT-TG CACTGCCGCC CCGACCCGGT
          TCTGCGGCCG TGGGAACCGG AGCCGAGCCT CGGCGGACAG AGTTCGGTCC
          CCGCTGGATG CGGCGGGGAC CGGGCGGTCG GCGCCCATGC ACTTTCGGGG
          CAAGGAGCAA ACTGCATCTC AACGCTTCCC AGCTGTTGTT TGGTGTGCTG
          GGCAATACTG TCAATGAATA AAA-CACTAA AGAGTAAGAT AACTTTAGCC
          ATA-GCTGAA GACAAAGATT AAGGAATTGA CTTCATCAGG GAGGATCTTC
          ACCATCATTA ATGGTTTTGC ACAGAAAAAG TCACTGGGAA GAGCAATAGT
          ATTCATCAAT ACCCAATACA TGCTATTTAA AAAACCCAAA CCCTACATCC
          ATAATGCAAA TCCCTTCAAA TTACTGAAAA CCACTTCCTC AAAAAGTGGA
          TACAAAATAT ACCTTTCCTT TAAAAAGATG AAAAAAAGCA TTTCAGTTCA
          TACTTGAGTG GCTTATACAT AAGCGAGGAT CAAGGATAAA TATGGAGCCT
          TCCTGGGAAG TATGTTCAGT TGGAGAGGGT GAAAACATGT CAGGTGATTT
          ATTTTAAATA CCTCATGTTA CAGTATTTCA TTTGATGTAA CTTTTGCATC
          ACTCAGAAGA GTTTATTTTT CAATACAACA CAATCTGGGT TTGAAAACAA
          CCTGAAATAC AAACGTATTT GGGGTCCATT AAGTAAACAA TTGTATGTTC
          TGGCATATAA GAAGCATGAA AGACAGCTGA ATTCTTCACT ATTTAGCAAA
          ACCACCTTTT ATTTTTTTTT AATATCTTTT ATGAAAATGT TATGTCATTT
          GTACCAAGTG GTTTCACAAG AAGTAGATAC TTGCAGCAAG TGACATCACA
          CCTGATTGAG CTTGTGCAAA GATATTCGTA CCAT-TTCAA AGGAAACCTC
          ACTAATTTTC TCTTACTTGA TTGTGATTTT CTGCATATAG ACACAGGTTC
          AGCCCCAACA TGACTGAAAG GGAGGCTGGG CCCCTCTCTT TGAGGGGGAG
          CAGCATTCCT GGGAATGGCA GCATTCCTGG GAATGCCTGA GGGACAGCTG
          AGGGGTGGAT GCAGCAGTGC CTGTGCTCAC CCAGGGCAGC TGCTGGGCGA
          ACAGGCCTCC TGCTTCTTGG GAGCATGCTG GGGGCTTGAC AGGACCCCCA
          TGCTCCCAAA AAGCCTCTGT CAGCTCTCCT GCCCTGAAAC AGAGCTTGGA
          GGGAGGTTTG GCCTGTGTCA GCTCCCTCTT TCTGTCTGTC CAAAGGAACG
          ACTGCCCTTT ATCTCTTCCT GGGGATGCAC CCCGACCTGA GCAGCAATCA
          GTTATTTGCA AACTTTCACA ATCTCTTTTT TACGTGTGCA GCCAAGCATA
          TGTAAACTCA TGTCGTTAAT AATAATCATT TAGCAAAAAG AAAACATAGT
          ACTACTAAAG TAAATNNNTT TTTTTCCTTG AAATTTGAGG TCACAGCATT
          TAAATAAATG TGGTTTAGTT TGTTTTTCTT TATATGATTC TGATAATCAG
          AAATATACAT TTAAGAGCAT AGCTGTTTAT TCTAGTTTAT TCTGGTCACA
          CAAATGGTTA ATGTTTAAAT AATGACTGCA CATGCTTGGG AGGGCAGAGA
          GCAAGTACAG ATTGTCAGAT TGAACAGATT GAATTACAGA TTGAAATTTT
          TGGATAATAC ATAGTGGACA TGATGCAGTT CACAGACTGC TGACCACTGG
          CCTTATTTGC TGTGCGTGGC CCAGGCTGAG CTCTGGAGGC AGGATTACTC
          ATTTCCTCTC AGACCTGCTC CCCACGCTCA TTACTCAGGC TCTCCCTACT
          CTCTGTACTT AGATGATTTA TTTCTACAAT GTCCCTGGGA GGTGAAATAT
          TGTCCCCACA GAGGAAAAGA GAACT----- ---------- ----------
          ---------- ---------- ---------- ---------- ----------
          ---------- ---------- ---------- ---------- ----------
          ---------- ---------- ---------- ---------- ----------
          ---------- ---------- ---------- ---------- ----------
          ---------- ---------- ---------- ---------- ----------
          ---------- ---------- ---------- ---------- ----------
          ---------- ---------- ---------- ---------- ----------
          ---------- ---------- ---------- ---------- ----------
          ---------- ---------- ---------- ---------- ----------
          ---------- ---------- ---------- ---------- ----------
          ---------- ---------- ---------- ---------- ----------
          ---------- ---------- ---------- ---------- ----------
          ---------- ---------- ---------- ---------- ----------
          ---------- ---------- ---------- ---------- ----------
          ---------- ---------- ---------- ---------- ----------
          ---------- ---------- ---------- ---------- ----------
          ---------- ---------- ---------- ---------- ----------
          ---------- ---------- ---------- ---------- ----------
          ---------- ---------- ---------- ---------- ----------
          ---------- ---------- ---------- ---------- ----------
          ---------- ------GACC ATACTAAGAA AATAATGTTT TAAGATTTTC
          TGATCTCCTC ATAAACATAG CCAGCCTACA GACTTAACTG GAATAACGTA
          TCTCATTAAT TTATCCAGAG TGTCTAGCAG AGAATAAAAA TTGTTCA
4dhb47075 ACAGAGCAGG AGGAAGCCAA ACCCTCTGCA GAGCCCCCAG AGCCCCCCTG
          GGAGCAAGAC TGGGAGTTAG GGCTGGCTCA GCAGGGTCTC CATGGGCAGA
          ACTCCTCCTG GAGGGGCTGT TACAGAGCAG AACAGCACCA AGCTGACTTT
          GAAAACAGGA ACTTCTTTAC ACCCACGTGG CACCCACAGC TCCCTCTTCC
          TGGTGAATGC AAACTAATGA TACATCTTCT CTCTCTGTTA CCTCATTTTC
          TGCGAGCCGG GCACGGCTGT AACTTCCAGG ATCGAGCAAA GGAGCGGCGC
          AGGCACATCC CTCCCGCCCG GACCCAGCCG CGCATCCCTC CATTCCGGGA
          GCCGCACCGC CGCAGCCGGG CTGGAAGAGG TCAGTGCATC CTCCTCCTCG
          CTCCCCCTTC ACAGCGCTCT GTCCAGCTCG GGACGGGGGT TCATTTTGAG
          AGGAGCCACG CATATCAGGA GAAGAAGGGT ATAAAACCAT GAACTGATCT
          GGGTAAACTG CACGCCTCTG GTGGAACAGG AGATTCCCCG GCCGCCCAGT
          GCTGTTTGCT TATTGCCGCT TGCTTAATAA AATAATTTTC TTGATTGGCT
          TGACTGTGTC GGATTTAATT AGACAGCTAA CCTATAAACC AACAAGTCTC
          TGAATAGAGC TGCTCTGGAT TGCAAAAGTG GAGGGGGGAA CTGAAACGAA
          ATTTCCCCTT CCCCCCCGAC AAGCACAGGT TTAAAGGAAA AGAGGAAAAA
          ACCCAACGCC CCAAGAAGAA AGAGCGAAAC TTGAATTAAG CCCTTGCTAC
          CCCTCACCCG CCCGGCCGAG AGGGACT-TG CACTGCCGCC CCGACCCGGT
          TCTGCGGCCG TGGGAACCGG AGCCGAGCCT CGGCGGACAG AGTTCGGTCC
          CCGCTGGATG CGGCGGGGAC CGGGCGGTCG GCGCCCATGC ACTTTCGGGG
          CAAGGAGCAA ACTGCATCTC AACGCTTCCC AGCTGTTGTT TGGTGTGCTG
          GGCAATACTG TCAATGAATA AAA-CACTAA AGAGTAAGAT AACTTTAGCC
          ATA-GCTGAA GACAAAGATT AAGGAATTGA CTTCATCAGG GAGGATCTTC
          ACCATCATTA ATGGTTTTGC ACAGAAAAAG TCACTGGGAA GAGCAATAGT
          ATTCATCAAT ACCCAATACA TGCTATTTAA AAAACCCAAA CCCTACATCC
          ATAATGCAAA TCCCTTCAAA TTACTGAAAA CCACTTCCTC AAAAAGTGGA
          TACAAAATAT ACCTTTCCTT TAAAAAGATG AAAAAAAGCA TTTCAGTTCA
          TACTTGAGTG GCTTATACAT AAGCGAGGAT CAAGGATAAA TATGGAGCCT
          TCCTGGGAAG TATGTTCAGT TGGAGAGGGT GAAAACATGT CAGGTGATTT
          ATTTTAAATA CCTCATGTTA CAGTATTTCA TTTGATGTAA CTTTTGCATC
          ACTCAGAAGA GTTTATTTTT CAATACAACA CAATCTGGGT TTGAAAACAA
          CCTGAAATAC AAACGTATTT GGGGTCCATT AAGTAAACAA TTGTATGTTC
          TGGCATATAA GAAGCATGAA AGACAGCTGA ATTCTTCACT ATTTAGCAAA
          ACCACCTTTT ATTTTTTTTT AATATCTTTT ATGAAAATGT TATGTCATTT
          GTACCAAGTG GTTTCACAAG AAGTAGATAC TTGCAGCAAG TGACATCACA
          CCTGATTGAG CTTGTGCAAA GATATTCGTA CCAT-TTCAA AGGAAACCTC
          ACTAATTTTC TCTTACTTGA TTGTGATTTT CTGCATATAG ACACAGGTTC
          AGCCCCAACA TGACTGAAAG GGAGGCTGGG CCCCTCTCTT TGAGGGGGAG
          CAGCATTCCT GGGAATGGCA GCATTCCTGG GAATGCCTGA GGGACAGCTG
          AGGGGTGGAT GCAGCAGTGC CTGTGCTCAC CCAGGGCAGC TGCTGGGCGA
          ACAGGCCTCC TGCTTCTTGG GAGCATGCTG GGGGCTTGAC AGGACCCCCA
          TGCTCCCAAA AAGCCTCTGT CAGCTCTCCT GCCCTGAAAC AGAGCTTGGA
          GGGAGGTTTG GCCTGTGTCA GCTCCCTCTT TCTGTCTGTC CAAAGGAACG
          ACTGCCCTTT ATCTCTTCCT GGGGATGCAC CCCGACCTGA GCAGCAATCA
          GTTATTTGCA AACTTTCACA ATCTCTTTTT TACGTGTGCA GCCAAGCATA
          TGTAAACTCA TGTCGTTAAT AATAATCATT TAGCAAAAAG AAAACATAGT
          ACTACTAAAG TAAATNNNTT TTTTTCCTTG AAATTTGAGG TCACAGCATT
          TAAATAAATG TGGTTTAGTT TGTTTTTCTT TATATGATTC TGATAATCAG
          AAATATACAT TTAAGAGCAT AGCTGTTTAT TCTAGTTTAT TCCGGTCACA
          CAAATGGTTA ATGTTTAAAT AATGACTGCA CATGCTTGGG AGGGCAGAGA
          GCAAGTACAG ATTGTCAGAT TGAACAGATT GAATTACAGA TTGAAATTTT
          TGGATAATAC ATAGTGGACA TGATGCAGTT CACAGACTGC TGACCACTGG
          CCTTATTTGC TGTGCGTGGC CCAGGCTGAG CTCTGGAGGC AGGATTACTC
          ATTTCCTCTC AGACCTGCTC CCCACGCTCA TTACTCAGGC TCTCCCTACT
          CTCTGTACTT AGATGATTTG TTTCTACAAT GTCCCTGGGA GGTGAAATAT
          TGTCCCCACA GAGGAAAAGA GAACT----- ---------- ----------
          ---------- ---------- ---------- ---------- ----------
          ---------- ---------- ---------- ---------- ----------
          ---------- ---------- ---------- ---------- ----------
          ---------- ---------- ---------- ---------- ----------
          ---------- ---------- ---------- ---------- ----------
          ---------- ---------- ---------- ---------- ----------
          ---------- ---------- ---------- ---------- ----------
          ---------- ---------- ---------- ---------- ----------
          ---------- ---------- ---------- ---------- ----------
          ---------- ---------- ---------- ---------- ----------
          ---------- ---------- ---------- ---------- ----------
          ---------- ---------- ---------- ---------- ----------
          ---------- ---------- ---------- ---------- ----------
          ---------- ---------- ---------- ---------- ----------
          ---------- ---------- ---------- ---------- ----------
          ---------- ---------- ---------- ---------- ----------
          ---------- ---------- ---------- ---------- ----------
          ---------- ---------- ---------- ---------- ----------
          ---------- ---------- ---------- ---------- ----------
          ---------- ---------- ---------- ---------- ----------
          ---------- ------GACC ATACTAAGAA AATAATGTTT TAAGATTTTC
          TGATCTCCTC ATAAACATAG CCAGCCTACA GACTTAACTG GAATAACGTA
          TCTCATTAAT TTATCCAGAG TGTCTAGCAG AGAATAAAAA TTGTTCA
4dhb47076 ---------- ---------- ---------- ---------- ----------
          ---------- ---------- ---------- ---------- ----------
          ---------- ---------- ---------- ---------- ----------
          ---------- ---------- ---------- ---------- ----------
          ---------- ---------- ---------- ---------- ----------
          ---------- ---------- ---------- ---------- ----------
          ---------- ---------- ---------- ---------- ----------
          ---------- ---------- ---------- ---------- ----------
          ---------- ---------- ---------- ---------- ----------
          ---------- ---------- ---------- ---------- ----------
          ---------- ---------- ---------- ---------- ----------
          ---------- ---------- ---------- ---------- ----------
          ---------- ---------- ---------- ---------- ----------
          ---------- ---------- ---------- ---------- ----------
          ---------- ---------- ---------- ---------- ----------
          ---------- ---------- ---------- ---------- ----------
          ---------- ---------- ---------- ---------- ----------
          ---------- ---------- ---------- ---------- ----------
          ---------- ---------- ---------- ---------- ----------
          ---------- ---------- ---------- ---------- ----------
          ---------- ---------- ---------- ---------- ----------
          ---------- ---------- ---------- ---------- ----------
          ---------- ---------- ---------- ---------- ----------
          ---------- ---------- ---------- ---------- ----------
          ---------- ---------- ---------- ---------- ----------
          ---------- ---------- ---------- ---------- ----------
          ---------- ---------- ---------- ---------- ----------
          ---------- ---------- ---------- ---------- ----------
          ---------- ---------- ---------- ---------- ----------
          ---------- ---------- ---------- ---------- ----------
          ---------- ---------- ---------- ---------- ----------
          ---------- ---------- ---------- ---------- ----------
          ---------- ---------- ---------- ---------- ----------
          ---------- ---------- ---------- ---------- ----------
          ---------- ---------- ---------- ---------- ----------
          ---------- ---------- ---------- ---------- ----------
          ---------- ---------- ---------- ---------- ----------
          ---------- ---------- ---------- ---------- ----------
          ---------- ---------- ---------- ---------- ----------
          ---------- ---------- ---------- ---------- ----------
          ---------- ---------- ---------- ---------- ----------
          ---------- ---------- ---------- ---------- ----------
          ---------- ---------- ---------- ---------- ----------
          ---------- ---------- ---------- ---------- ----------
          ---------- ---------- ---------- ---------- ----------
          ---------- ---------- ---------- ---------- ----------
          ---------- ---------- ---------- ---------- ----------
          ---------- ---------- ---------- ---------- ----------
          ---------- ---------- ---------- ---------- ----------
          ---------- ---------- ---------- ---------- ----------
          ---------- ---------- ---------- ---------- ----------
          ---------- ---------- ---------- ---------- ----------
          ---------- ---------- ---------- ---------- ----------
          ---------- ---------- ---------- ---------- ----------
          ---------- ---------- -----ATGAA CCCCCAAGCA AAACTAATCT
          TCACCACTAG CCTACTCCTA GGAACCACCA TTACAATCTC AAGCAACCAC
          TGAATCCTAG CTTGAACAGG CCTAGAAATC AACACTCTAG CTATTCTGCC
          CCTAATCTCA AAATCGCACC ACCCCCGCGC CGTCGAAGCC GCAACCAAGT
          ACTTTCTAGT ACAAGCAGCA GCCTCAGCCC TAGTTCTATT CTCGAGCATA
          ACCAATGCCT GACACACAGG GCAATGAGAC ATCACCCAAC TAACACACCC
          CACCTCATGT CTAATCCTTA CCTCAGCCAT TGCAATTAAA TTGGGCCTAG
          TACCATTCCA CTTCTGGTTC CCAGAAGTAC TTCAAGGTTC CCCACTCACC
          ACAGGCCTTC TACTCTCAAC AGCAATAAAA TTCCCACCAA TTACACTACT
          ATTCATGACC TCTCAATCAT TAAATTCAAC CCTATTAACT ACTATGGCCA
          TCATATCCAC AGCCTTAGGA GGATGAATGG GCCTAAACCA AACACAAACC
          CGAAAAATCC TAGCCTTTTC CTCCATCTCT CACCTAGGCT GAATAGCCAT
          TATCATTACA TACAGCCCAA AACTCGCCCT ACTAAACTTC TACCTATACA
          CCCTTATAAC CGCAGCTGTA TTCCTCACCA TAAACTCAAT AAAAGTCCTT
          AAACTATCTA CCCTGATGAC CTCGTGAACA AAATCACCAG CACTAAGCAC
          AACCCTACTG CTAACACTCC TATCTCTAGC AGGTCTCCCC CCTCTAACAG
          GATTCCTCCC AAAATGACTC ATCATTCAAG AACTAACCAA ACAAGAAATA
          CCTTTAATAG CAACAATAAT CTCACTACTA TCCCTACTAA GCCTATTTTT
          CTACCTACGC CTAGCATACT GCTGGACAAT TACACTTCCC CCACATACTA
          CAAACCACAT AAAACGATGG CACGTCCACA AACCTGTTAA CACCCAAATC
          GCCATCCTAA CTACCCTATC CATTATACTC CTCCCCATCT CTCCCATCAT
          CCTCACTATC ATGTAA---- ---------- ---------- ----------
          ---------- ---------- ---------- ---------- ----------
          ---------- ---------- ---------- ---------- -------
4dhb47077 ACAGAGCAGG AGGAAGCCAA ACCCTCTGCA GAGCCCCCAG AGCCCCCCTG
          GGAGCAAGAC TGGGAGTTAG GGCTGGCTCA GCAGGGTCTC CATGGGCAGA
          ACTCCTCCTG GAGGGGCTGT TACAGAGCAG AACAGCACCA AGCTGACTTT
          GAAAACAAGA ACTTCTTTAC ACCCACGTGG CACCCACAGC TCCCTCTTCC
          TGGTGAATGC AAACTAATGA TACATCTTCT CTCTNNGTTA CCTCATTTTC
          TGCGAGCCGG GCACGGCTGT AACTTCCAGG ATCGAGCAAA GGAGCGGCGC
          AGGCACATCC CTCCCGCCCG GACCCAGCCG CGCATCCCTC CATTCCGGGA
          GCCGCACCGC CGCAGCCGGG CTGGAAGAGG TCAGTGCATC CTCCTCCTCG
          CTCCCCCTTC ACAGCGCTCT GTCCAGCTCG GGACGGGGGT TCATTTTGAG
          AGGAGCCACG CATATCAGGA GAAGAAGGGT ATAAAACCAT GAACTGATCT
          GGGTAAACTG CACGCCTCTG GTGGAACAGG AGATTCCCCG GCCGCCCAGT
          GCTGTTTGCT TATTGCCGCT TGCTTAATAA AATAATTTTC TTGATTGGCT
          TGACTGTGTC GGATTTAATT AGACAGCTAA CCTATAAACC AACAAGTCTC
          TGAATAGAGC TGCTCTGGAT TGCAAAAGTG GAGGGGGGAA CTGAAACGAA
          ATTTCCCCTT CCCCCCCGAC AAGCACAGGT TTAAAGGAAA AGAGGAAAAA
          ACCCAACGCC CCAAGAAGAA AGAGCGAAAC TTGAATTAAG CCCTTGCTAC
          CCCTCACCCG CCCGGCCGAG AGGGACT-TG CACTGCCGCC CCGACCCGGT
          TCTGCGGCCG TGGGAACCGG AGCCGAGCCT CGGCGGACAG AGTTCGGTCC
          CCGCTGGATG CGGCGGGGAC CGGGCGGTCG GCGCCCATGC ACTTTCGGGG
          CAAGGAGCAA ACTGCATCTC AACGCTTCCC AGCTGTTGTT TGGTGTGCTG
          GGCAATACTG TCAATGAATA AAA-CACTAA AGAGTAAGAT AACTTTAGCC
          ATA-GCTGAA GACAAAGATT AAGGAATTGA CTTCATCAGG GAGGATCTTC
          ACCATCATTA ATGGTTTTGC ACAGAAAAAG TCACTGGGAA GAGCAATAGT
          ATTCATCAAT ACCCAATACA TGCTATTTAA AAAACCCAAA CCCTACATCC
          ATAATGCAAA TCCCTTCAAA TTACTGAAAA CCACTTCCTC AAAAAGTGGA
          TACAAAATAT ACCTTTCCTT TAAAAAGATG AAAAAAAGCA TTTCAGTTCA
          TACTTGAGTG GCTTATACAT AAGCGAGGAT CAAGGATAAA TATGGAGCCT
          TCCTGGGAAG TATGTTCAGT TGGAGAGGGT GAAAACATGT CAGGTGATTT
          ATTTTAAATA CCTCATGTTA CAGTATTTCA TTTGATGTAA CTTTTGCATC
          ACTCAGAAGA GTTTATTTTT CAATACAACA CAATCTGGGT TTGAAAACAA
          CCTGAAATAC AAACGTATTT GGGGTCCATT AAGTAAACAA TTGTATGTTC
          TGGCATACAA GAAGCATGAA AGACAGCTGA ATTCTTCACT ATTTAGCAAA
          ACCACCTTTT ATTTTTTTTT AATATCTTTT ATGAAAATGT TATGTCATTT
          GTACCAAGTG GTTTCACAAG AAGTAGATAC TTGCAGCAAG TGACATCACA
          CCTGATTGAG CTTGTGCAAA GATATTCGTA CCAT-TTCAA AGGAAACCTC
          ACTAATTTTC TCTTACTTGA TTGTGATTTT CTGCATATAG ACACAGGTTC
          AGCCCCAACA TGACTGAAAG GGAGGCTGGG CCCCTCTCTT TGAGGGGGAG
          CAGCATTCCT GGGAATGGCA GCATTCCTGG GAATGCCTGA GGGACAGCTG
          AGGGGTGGAT GCAGCAGTGC CTGTGCTCAC CCAGGGCAGC TGCTGGGCGA
          ACAGGCCTCC TGCTTCTTGG GAGCATGCTG GGGGCTTGAC AGGACCCCCA
          TGCTCCCAAA AAGCCTCTGT CAGCTCTCCT GCCCTGAAAC AGAGCTTGGA
          GGGAGGTTTG GCCTGTGTCA GCTCCCTCTT TCTGTCTGTC CAAAGGAACG
          ACTGCCCTTT ATCTCTTCCT GGGGATGCAC CCCGACCTGA GCAGCAATCA
          GTTATTTGCA AACTTTCACA ATCTCTTTTT TACGTGTGCA GCCAAGCATA
          TGTAAACTCA TGTCGTTAAT AATAATCATT TAGCAAAAAG AAAACATAGT
          ACTACTAAAG TAAATNNNTT TTTTTCCTTG AAATTTGAGG TCACAGCATT
          TAAATAAATG TGGTTTAGTT TGTTTTTCTT TATATGATTC TGATAATCAG
          AAATATACAT TTAAGAGCAT AGCTGTTTAT TCTAGTTTAT TCTGGTCACA
          CAAATGGTTA ATGTTTAAAT AATGACTGCA CATGCTTGGG AGGGCAGAGA
          GCAAGTACAG ATTGTCAGAT TGAACAGATT GAATTACAGA TTGAAATTTT
          TGGATAATAC ATAGTGGACA TGATGCAGTT CACAGACTGC TGACCACTGG
          CCTTATTTGC TGTGCGTGGC CCAGGCTGAG CTCTGGAGGC AGGATTACTC
          ATTTCCTCTC AGACCTGCTC CCCACGCTCA TTACTCAGGC TCTCCCTACT
          CTCTGTACTT AGATGATTTA TTTCTACAAT GTCCCTGGGA GGTGAAATAT
          TGTCCCCACA GAGGAAAAGA GAACT----- ---------- ----------
          ---------- ---------- ---------- ---------- ----------
          ---------- ---------- ---------- ---------- ----------
          ---------- ---------- ---------- ---------- ----------
          ---------- ---------- ---------- ---------- ----------
          ---------- ---------- ---------- ---------- ----------
          ---------- ---------- ---------- ---------- ----------
          ---------- ---------- ---------- ---------- ----------
          ---------- ---------- ---------- ---------- ----------
          ---------- ---------- ---------- ---------- ----------
          ---------- ---------- ---------- ---------- ----------
          ---------- ---------- ---------- ---------- ----------
          ---------- ---------- ---------- ---------- ----------
          ---------- ---------- ---------- ---------- ----------
          ---------- ---------- ---------- ---------- ----------
          ---------- ---------- ---------- ---------- ----------
          ---------- ---------- ---------- ---------- ----------
          ---------- ---------- ---------- ---------- ----------
          ---------- ---------- ---------- ---------- ----------
          ---------- ---------- ---------- ---------- ----------
          ---------- ---------- ---------- ---------- ----------
          ---------- ------GACC ATACTAAGAA AATAATGTTT TAAGATTTTC
          TGATCTCCTC ATAAACATAG CCAGCCTACA GACTTAACTG GAATAACGTA
          TCTCATTAAT TTATCCAGAG TGTCTAGCAG AGAATAAAAA TTGTTCA
4dhb47078 ACAGAGCAGG AGGAAGCCAA ACCCTCTGCA GAGCCCCCAG AGCCCCCCTG
          GGAGCAAGAC TGGGAGTTAG GGCTGGCTCA GCAGGGTCTC CATGGGCAGA
          ACTCCTCCTG GAGGGGCTGT TACAGAGCAG AACAGCACCA AGCTGACTTT
          GAAAACAAGA ACTTCTTTAC ACCCACGTGG CACCCACAGC TCCCTCTTCC
          TGGTGAATGC AAACTAATGA TACATCTTCT CTCTCTGTTA CCTCATTTTC
          TGCGAGCCGG GCACGGCTGT AACTTCCAGG ATCGAGCAAA GGAGCGGCGC
          AGGCACATCC CTCCCGCCCG GACCCAGCCG CGCATCCCTC CATTCCGGGA
          GCCGCACCGC CGCAGCCGGG CTGGAAGAGG TCAGTGCATC CTCCTCCTCG
          CTCCCCCTTC ACAGTGCTCT GTCCAGCTCG GGACGGGGGT TCATTTTGAG
          AGGAGCCACG CATATCAGGA GAAGAAGGGT ATAAAACCAT GAACTGATCT
          GGGTAAACTG CACGCCTCTG GTGGAACAGG AGATTCCCCG GCCGCCCAGT
          GCTGTTTGCT TATTGCCGCT TGCTTAATAA AATAATTTTC TTGATTGGCT
          TGACTGTGTC GGATTTAATT AGACAGCTAA CCTATAAACC AACAAGTCTC
          TGAATAGAGC TGCTCTGGAT TGCAAAAGTG GAGGGGGGAA CTGAAACGAA
          ATTTCCCCTT CCCCCCCGAC AAGCACAGGT TTAAAGGAAA AGAGGAAAAA
          ACCCAACGCC CCAAGAAGAA AGAGCGAAAC TTGAATTAAG CCCTTGCTAC
          CCCTCACCCG CCCGGCCGAG AGGGACT-TG CACTGCCGCC CCGACCCGGT
          TCTGCGGCCG TGGGAACCGG AGCCGAGCCT CGGCGGACAG AGTTCGGTCC
          CCGCTGGATG CGGCGGGGAC CGGGCGGTCG GCGCCCATGC ACTTTCGGGG
          CAAGGAGCAA ACTGCATCTC AGCGCTTCCC AGCTGTTGTT TGGTGTGCTG
          GGCAATACTG TCAATGAATA AAA-CACTAA AGAGTAAGAT AACTTTAGCC
          ATA-GCTGAA GACAAAGATT AAGGAATTGA CTTCATCAGG GAGGATCTTC
          ACCATCATTA ATGGTTTTGC ACAGAAAAAG TCACTGGGAA GAGCAATAGT
          ATTCATCAAT ACCCAATACA TGCTATTTAA AAAACCCAAA CCCTACATCC
          ATAATGCAAA TCCCTTCAAA TTACTGAAAA CCACTTCCTC AAAAAGTGGA
          TACAAAATAT ACCTTTCCTT TAAAAAGATG AAAAAAAGCA TTTCAGTTCA
          TACTTGAGTG GCTTATACAT AAGCGAGGAT CAAGGATAAA TATGGAGCCT
          TCCTGGGAAG TATGTTCAGT TGGAGAGGGT GAAAACATGT CAGGTGATTT
          ATTTTAAATA CCTCATGTTA CAGTATTTCA TTTGATGTAA CTTTTGCATC
          ACTCAGAAGA GTTTATTTTT CAATACAACA CAATCTGGGT TTGAAAACAA
          CCTGAAATAC AAACGTATTT GGGGTCCATT AAGTAAACAA TTGTATGTTC
          TGGCATACAA GAAGCATGAA AGACAGCTGA ATTCTTCACT ATTTAGCAAA
          ACCACCTTTT ATTTTTTTTT AATATCTTTT ATGAAAATGT TATGTCATTT
          GTACCAAGTG GTTTCACAAG AAGTAGATAC TTGCAGCAAG TGACATCACA
          CCTGATTGAG CTTGTGCAAA GATATTCGTA CCAT-TTCAA AGGAAACCTC
          ACTAATTTTC TCTTACTTGA TTGTGATTTT CTGCATATAG ACACAGGTTC
          AGCCCCAACA TGACTGAAAG GGAGGCTGGG CCCCTCTCTT TGAGGGGGAG
          CAGCATTCCT GGGAATGGCA GCATTCCTGG GAATGCCTGA GGGACAGCTG
          AGGGGTGGAT GCAGCAGTGC CTGTGCTCAC CCAGGGCAGC TGCTGGGCGA
          ACAGGCCTCC TGCTTCTTGG GAGCATGCTG GGGGCTTGAC AGGACCCCCA
          TGCTCCCAAA AAGCCTCTGT CAGCTCTCCT GCCCTGAAAC AGAGCTTGGA
          GGGAGGTTTG GCCTGTGTCA GCTCCCTCTT TCTGTCTGTC CAAAGGAACG
          ACTGCCCTTT ATCTCTTCCT GGGGATGCAC CCCGACCTGA GCAGCAATCA
          GTTATTTGCA AACTTTCACA ATCTCTTTTT TACGTGTGCA GCCAAGCATA
          TGTAAACTCA TGTCGTTAAT AATAATCATT TAGCAAAAAG AAAACATAGT
          ACTACTAAAG TAAATNNNTT TTTTTCCTTG AAATTTGAGG TCACAGCATT
          TAAATAAATG TGGTTTAGTT TGTTTTTCTT TATATGATTC TGATAATCAG
          AAATATACAT TTAAGAGCAT AGCTGTTTAT TCTAGTTTAT TCCGGTCACA
          CAAATGGTTA ATGTTTAAAT AATGACTGCA CATGCTTGGG AGGGCAGAGA
          GCAAGTACAG ATTGTCAGAT TGAACAGATT GAATTACAGA TTGAAATTTT
          TGGATAATAC ATAGTGGACA TGATGCAGTT CACAGACTGC TGACCACTGG
          CCTTATTTGC TGTGCGTGGC CCAGGCTGAG CTCTGGAGGC AGGATTACTC
          ATTTCCTCTC AGACCTGCTC CCCACGCTCA TTACTCAGGC TCTCCCTACT
          CTCTGTACTT AGATGATTTA TTTCTACAAT GTCCCTGGGA GGTGAAATAT
          TGTCCCCACA GAGGAAAAGA GAACT----- ---------- ----------
          ---------- ---------- ---------- ---------- ----------
          ---------- ---------- ---------- ---------- ----------
          ---------- ---------- ---------- ---------- ----------
          ---------- ---------- ---------- ---------- ----------
          ---------- ---------- ---------- ---------- ----------
          ---------- ---------- ---------- ---------- ----------
          ---------- ---------- ---------- ---------- ----------
          ---------- ---------- ---------- ---------- ----------
          ---------- ---------- ---------- ---------- ----------
          ---------- ---------- ---------- ---------- ----------
          ---------- ---------- ---------- ---------- ----------
          ---------- ---------- ---------- ---------- ----------
          ---------- ---------- ---------- ---------- ----------
          ---------- ---------- ---------- ---------- ----------
          ---------- ---------- ---------- ---------- ----------
          ---------- ---------- ---------- ---------- ----------
          ---------- ---------- ---------- ---------- ----------
          ---------- ---------- ---------- ---------- ----------
          ---------- ---------- ---------- ---------- ----------
          ---------- ---------- ---------- ---------- ----------
          ---------- ------GACC ATACTAAGAA AATAATGTTT TAAGATTTTC
          TGATCTCCTC ATAAACATAG CCAGCCTACA GACTTAACTG GAATAACGTA
          TCTCATTAAT TTATCCAGAG TGTCTAGCAG AGAATAAAAA TTGTTCA
4dhb49079 ---------- ---------- ---------- ---------- ----------
          ---------- ---------- ---------- ---------- ----------
          ---------- ---------- ---------- ---------- ----------
          ---------- ---------- ---------- ---------- ----------
          ---------- ---------- ---------- ---------- ----------
          ---------- ---------- ---------- ---------- ----------
          ---------- ---------- ---------- ---------- ----------
          ---------- ---------- ---------- ---------- ----------
          ---------- ---------- ---------- ---------- ----------
          ---------- ---------- ---------- ---------- ----------
          ---------- ---------- ---------- ---------- ----------
          ---------- ---------- ---------- ---------- ----------
          ---------- ---------- ---------- ---------- ----------
          ---------- ---------- ---------- ---------- ----------
          ---------- ---------- ---------- ---------- ----------
          ---------- ---------- ---------- ---------- ----------
          ---------- ---------- ---------- ---------- ----------
          ---------- ---------- ---------- ---------- ----------
          ---------- ---------- ---------- ---------- ----------
          ---------- ---------- ---------- ---------- ----------
          ---------- ---------- ---------- ---------- ----------
          ---------- ---------- ---------- ---------- ----------
          ---------- ---------- ---------- ---------- ----------
          ---------- ---------- ---------- ---------- ----------
          ---------- ---------- ---------- ---------- ----------
          ---------- ---------- ---------- ---------- ----------
          ---------- ---------- ---------- ---------- ----------
          ---------- ---------- ---------- ---------- ----------
          ---------- ---------- ---------- ---------- ----------
          ---------- ---------- ---------- ---------- ----------
          ---------- ---------- ---------- ---------- ----------
          ---------- ---------- ---------- ---------- ----------
          ---------- ---------- ---------- ---------- ----------
          ---------- ---------- ---------- ---------- ----------
          ---------- ---------- ---------- ---------- ----------
          ---------- ---------- ---------- ---------- ----------
          ---------- ---------- ---------- ---------- ----------
          ---------- ---------- ---------- ---------- ----------
          ---------- ---------- ---------- ---------- ----------
          ---------- ---------- ---------- ---------- ----------
          ---------- ---------- ---------- ---------- ----------
          ---------- ---------- ---------- ---------- ----------
          ---------- ---------- ---------- ---------- ----------
          ---------- ---------- ---------- ---------- ----------
          ---------- ---------- ---------- ---------- ----------
          ---------- ---------- ---------- ---------- ----------
          ---------- ---------- ---------- ---------- ----------
          ---------- ---------- ---------- ---------- ----------
          ---------- ---------- ---------- ---------- ----------
          ---------- ---------- ---------- ---------- ----------
          ---------- ---------- ---------- ---------- ----------
          ---------- ---------- ---------- ---------- ----------
          ---------- ---------- ---------- ---------- ----------
          ---------- ---------- ---------- ---------- ----------
          ---------- ---------- -----ATGAA CCCCCAAGCA AAACTAATCT
          TCACCACTAG CCTACTCCTA GGAACCACCA TTACAATCTC AAGCAACCAC
          TGAATCCTAG CTTGAACAGG CCTAGAAATC AACACTCTAG CTATTCTGCC
          CCTAATCTCA AAATCGCACC ACCCCCGCGC CGTCGAAGCC GCAACCAAGT
          ACTTTCTAGT ACAAGCAGCA GCCTCAGCCC TAGTTCTATT CTCGAGCATA
          ACCAATGCCT GACACACAGG GCAATGAGAC ATCACCCAAC TAACACACCC
          CACCTCATGT CTAATCCTTA CCTCAGCCAT TGCAATTAAA TTGGGCCTAG
          TACCATTCCA CTTCTGGTTC CCAGAAGTAC TTCAAGGTTC CCCACTCACC
          ACAGGCCTTC TACTCTCAAC AGCAATAAAA TTCCCACCAA TTACACTACT
          ATTCATGACC TCTCAATCAT TAAATTCAAC CCTATTAACT ACTATGGCCA
          TCATATCCAC AGCCTTAGGA GGATGAATGG GCCTAAACCA AACACAAACC
          CGAAAAATCC TAGCCTTTTC CTCCATCTCT CACCTAGGCT GAATAGCCAT
          TATCATTACA TACAGCCCAA AACTCGCCCT ACTAAACTTC TACCTATACA
          CCCTTATAAC CGCAGCTGTA TTCCTCACCA TAAACTCAAT AAAAGTCCTT
          AAACTATCTA CCCTGATGAC CTCGTGAACA AAATCACCAG CACTAAGCAC
          AACCCTACTG CTAACACTCC TATCTCTAGC AGGTCTCCCC CCTCTAACAG
          GATTCCTCCC AAAATGACTC ATCATTCAAG AACTAACCAA ACAAGAAATA
          CCTTTAATAG CAACAATAAT CTCACTACTA TCCCTACTAA GCCTATTTTT
          CTACCTACGC CTAGCATACT GCTCGACAAT TACACTTCCC CCACATACTA
[truncated: 451,286 more chars]
